# Supplementary material for: Downregulation of HuR as a new mechanism of doxorubicin resistance in breast cancer cells
Source: Mol Cancer. 2012 Mar 21;11:13. doi: 10.1186/1476-4598-11-13 (PMC3325864; doi:10.1186/1476-4598-11-13)
Supplement: Additional file 2 — Table S1. List of mRNAs bound to HuR in the presence of doxorubicin. The complete list of mRNAs precipitated with HuR during RIP-Chip. Probe indicates the Agilent reference number, gene symbol is the HGNC symbol, HuR fold enrichment is the fold enrichment of mRNA bound to HuR in comparison to cytoplasmic amount, AU-rich stability element is how many AREs are present in the 3'UTR of the mRNA according to TRANSTERM, description is gene annotation. [file 1476-4598-11-13-S2.XLSX]

## Sheet: Foglio1
Probe	Gene Symbol	HuR Fold Enrichment	AU-rich Stability Element (ARE)	Description
A_23_P156620	ZNF184	39.6363	0	Homo sapiens zinc finger protein 184 (ZNF184), mRNA [NM_007149]
A_23_P168810	C7orf38	36.7738	0	Homo sapiens chromosome 7 open reading frame 38 (C7orf38), mRNA [NM_145111]
A_23_P101811	ZNF14	36.3454	0	Homo sapiens zinc finger protein 14 (ZNF14), mRNA [NM_021030]
A_23_P215956	MYC	33.381	0	Homo sapiens v-myc myelocytomatosis viral oncogene homolog (avian) (MYC), mRNA [NM_002467]
A_23_P168828	KLF10	31.0228	0	Homo sapiens Kruppel-like factor 10 (KLF10), transcript variant 1, mRNA [NM_005655]
A_23_P153037	ZNF624	30.7354	0	Homo sapiens zinc finger protein 624 (ZNF624), mRNA [NM_020787]
A_23_P413021	KIAA1383	27.7875	0	Homo sapiens KIAA1383 protein, mRNA (cDNA clone MGC:33261 IMAGE:5266476), complete cds. [BC036663]
A_23_P92184	WDR5B	24.2419	0	Homo sapiens WD repeat domain 5B (WDR5B), mRNA [NM_019069]
A_23_P67278	ZNF443	24.0374	0	Homo sapiens zinc finger protein 443 (ZNF443), mRNA [NM_005815]
A_23_P4628	ZNF606	23.8842	0	Homo sapiens zinc finger protein 606 (ZNF606), mRNA [NM_025027]
A_23_P216225	EGR3	22.0236	0	Homo sapiens early growth response 3 (EGR3), mRNA [NM_004430]
A_23_P141191	ZNF750	21.5995	0	Homo sapiens zinc finger protein 750 (ZNF750), mRNA [NM_024702]
A_23_P83234	ZBTB6	21.3088	1	Homo sapiens zinc finger and BTB domain containing 6 (ZBTB6), mRNA [NM_006626]
A_32_P183218	ZNF367	20.5249	2	zinc finger protein 367 [Source:RefSeq_peptide;Acc:NP_710162] [ENST00000375256]
A_24_P387321	ZNF44	18.4376	0	Homo sapiens zinc finger protein 44 (ZNF44), mRNA [NM_016264]
A_32_P220739	ZNF658	18.4349	0	Homo sapiens zinc finger protein 658 (ZNF658), mRNA [NM_033160]
A_23_P106002	NFKBIA	17.9877	1	Homo sapiens nuclear factor of kappa light polypeptide gene enhancer in B-cells inhibitor, alpha (NFKBIA), mRNA [NM_020529]
A_23_P41697	FEM1C	17.3823	0	Homo sapiens fem-1 homolog c (C. elegans) (FEM1C), mRNA [NM_020177]
A_23_P35277	FAM5B	17.2539	1	Homo sapiens family with sequence similarity 5, member B (FAM5B), mRNA [NM_021165]
A_23_P75921	TRAF6	17.0186	0	Homo sapiens TNF receptor-associated factor 6 (TRAF6), transcript variant 1, mRNA [NM_145803]
A_23_P26314	ZNF319	16.9934	0	Homo sapiens zinc finger protein 319 (ZNF319), mRNA [NM_020807]
A_23_P52161	NUAK2	16.9582	4	Homo sapiens NUAK family, SNF1-like kinase, 2 (NUAK2), mRNA [NM_030952]
A_23_P55880	ZNF564	16.8667	0	Homo sapiens zinc finger protein 564 (ZNF564), mRNA [NM_144976]
A_32_P233314	EXOC8	16.5863	3	Homo sapiens exocyst complex component 8 (EXOC8), mRNA [NM_175876]
A_24_P166407	HIST1H4B	16.5857	0	Homo sapiens histone cluster 1, H4b (HIST1H4B), mRNA [NM_003544]
A_23_P210608	ZNF217	16.5412	1	Homo sapiens zinc finger protein 217 (ZNF217), mRNA [NM_006526]
A_24_P920319	ZBED5	16.3766	0	Homo sapiens zinc finger, BED-type containing 5 (ZBED5), mRNA [NM_021211]
A_23_P145074	PNRC1	16.2336	0	Homo sapiens proline-rich nuclear receptor coactivator 1 (PNRC1), mRNA [NM_006813]
A_23_P328735	THAP6	16.1578	1	Homo sapiens THAP domain containing 6 (THAP6), mRNA [NM_144721]
A_23_P148047	PTGER4	16.0022	0	Homo sapiens prostaglandin E receptor 4 (subtype EP4) (PTGER4), mRNA [NM_000958]
A_32_P219942	ZIC5	15.8109	1	Homo sapiens Zic family member 5 (odd-paired homolog, Drosophila) (ZIC5), mRNA [NM_033132]
A_24_P252497	TRIB1	15.6565	0	Homo sapiens tribbles homolog 1 (Drosophila) (TRIB1), mRNA [NM_025195]
A_24_P230965	KIAA1586	15.5579	0	Homo sapiens KIAA1586 (KIAA1586), mRNA [NM_020931]
A_23_P20275	PLEKHF2	14.7381	0	Homo sapiens pleckstrin homology domain containing, family F (with FYVE domain) member 2 (PLEKHF2), mRNA [NM_024613]
A_23_P160200	ZNF643	14.6715	0	Homo sapiens zinc finger protein 643 (ZNF643), mRNA [NM_023070]
A_23_P66260	ZNF267	14.1214	1	Homo sapiens zinc finger protein 267 (ZNF267), transcript variant 498723, mRNA [NM_003414]
A_23_P214080	EGR1	13.9955	0	Homo sapiens early growth response 1 (EGR1), mRNA [NM_001964]
A_24_P91405	ZNF709	13.9611	1	Homo sapiens zinc finger protein 709 (ZNF709), mRNA [NM_152601]
A_23_P207058	SOCS3	13.9051	2	Homo sapiens suppressor of cytokine signaling 3 (SOCS3), mRNA [NM_003955]
A_23_P143845	TIPARP	13.8889	4	Homo sapiens TCDD-inducible poly(ADP-ribose) polymerase (TIPARP), mRNA [NM_015508]
A_24_P133488	CDCA4	13.8591	1	Homo sapiens cell division cycle associated 4 (CDCA4), transcript variant 13, mRNA [NM_017955]
A_23_P106194	FOS	13.4891	2	Homo sapiens v-fos FBJ murine osteosarcoma viral oncogene homolog (FOS), mRNA [NM_005252]
A_24_P121631	ZNF764	13.4781	4	Homo sapiens zinc finger protein 764 (ZNF764), mRNA [NM_033410]
A_23_P30254	PLK2	13.0286	2	Homo sapiens polo-like kinase 2 (Drosophila) (PLK2), mRNA [NM_006622]
A_24_P940115	DLC1	12.8733	0	Homo sapiens deleted in liver cancer 1 (DLC1), transcript variant 1, mRNA [NM_182643]
A_23_P132948	ELF2	12.8685	0	Homo sapiens E74-like factor 2 (ets domain transcription factor) (ELF2), transcript variant 1, mRNA [NM_201999]
A_23_P153256	ZNF773	12.8108	0	Homo sapiens zinc finger protein 773 (ZNF773), mRNA [NM_198542]
A_23_P216199	PPP1R3B	12.7967	0	Homo sapiens protein phosphatase 1, regulatory (inhibitor) subunit 3B (PPP1R3B), mRNA [NM_024607]
A_24_P91272	SOCS6	12.3796	1	Homo sapiens suppressor of cytokine signaling 6 (SOCS6), mRNA [NM_004232]
A_23_P211007	NRIP1	12.3275	0	Homo sapiens nuclear receptor interacting protein 1 (NRIP1), mRNA [NM_003489]
A_24_P935276	ZNF766	12.2303	0	Homo sapiens zinc finger protein 766 (ZNF766), mRNA [NM_001010851]
A_23_P388867	ZNF141	12.1931	0	Homo sapiens zinc finger protein 141 (ZNF141), mRNA [NM_003441]
A_23_P110712	DUSP1	12.1508	2	Homo sapiens dual specificity phosphatase 1 (DUSP1), mRNA [NM_004417]
A_23_P119196	KLF2	12.1303	0	Homo sapiens Kruppel-like factor 2 (lung) (KLF2), mRNA [NM_016270]
A_24_P339869	ZNF295	12.0775	0	Homo sapiens zinc finger protein 295 (ZNF295), mRNA [NM_020727]
A_24_P29401	PIK3R1	11.8953	0	Homo sapiens phosphoinositide-3-kinase, regulatory subunit 1 (p85 alpha) (PIK3R1), transcript variant 1, mRNA [NM_181523]
A_23_P46482	IL20	11.7584	5	Homo sapiens interleukin 20 (IL20), mRNA [NM_018724]
A_24_P212826	ZNF525	11.6803	0	Homo sapiens cDNA FLJ25938 fis, clone JTH07551. [AK098804]
A_23_P123242	RBAK	11.6641	1	Homo sapiens RB-associated KRAB zinc finger (RBAK), mRNA [NM_021163]
A_23_P103201	PNRC2	11.5486	0	Homo sapiens proline-rich nuclear receptor coactivator 2 (PNRC2), mRNA [NM_017761]
A_32_P70818	PAX9	11.5484	0	Human PAX-9 mRNA, partial cds. [U59628]
A_23_P134147	ZBTB24	11.4873	1	Homo sapiens zinc finger and BTB domain containing 24 (ZBTB24), mRNA [NM_014797]
A_23_P76450	PHLDA1	11.2765	1	Homo sapiens pleckstrin homology-like domain, family A, member 1 (PHLDA1), mRNA [NM_007350]
A_24_P301186	WDR89	11.1657	1	Homo sapiens WD repeat domain 89 (WDR89), transcript variant 1, mRNA [NM_001008726]
A_23_P256231	FBXO30	11.1567	0	Homo sapiens F-box protein 30 (FBXO30), mRNA [NM_032145]
A_23_P74299	ADORA1	11.1387	0	Homo sapiens adenosine A1 receptor (ADORA1), transcript variant 1, mRNA [NM_000674]
A_23_P35414	PPP1R3C	11.0461	0	Homo sapiens protein phosphatase 1, regulatory (inhibitor) subunit 3C (PPP1R3C), mRNA [NM_005398]
A_23_P22409	FUT10	10.8928	0	Homo sapiens fucosyltransferase 10 (alpha (1,3) fucosyltransferase) (FUT10), mRNA [NM_032664]
A_24_P363408	HEY2	10.8385	0	Homo sapiens hairy/enhancer-of-split related with YRPW motif 2 (HEY2), mRNA [NM_012259]
A_24_P99838	ZNF223	10.7733	0	Homo sapiens zinc finger protein 223 (ZNF223), mRNA [NM_013361]
A_24_P239606	GADD45B	10.7307	0	Homo sapiens growth arrest and DNA-damage-inducible, beta (GADD45B), mRNA [NM_015675]
A_23_P324453	ZNF254	10.5823	0	Homo sapiens zinc finger protein 254 (ZNF254), transcript variant 2, mRNA [NM_004876]
A_23_P23102	ZSCAN20	10.5131	0	Homo sapiens zinc finger and SCAN domain containing 20 (ZSCAN20), mRNA [NM_145238]
A_23_P129569	PALB2	10.4711	1	Homo sapiens partner and localizer of BRCA2 (PALB2), mRNA [NM_024675]
A_23_P426663	MITF	10.447	3	Homo sapiens microphthalmia-associated transcription factor (MITF), transcript variant 1, mRNA [NM_198159]
A_24_P295963	SLC38A2	10.3684	0	Homo sapiens solute carrier family 38, member 2 (SLC38A2), mRNA [NM_018976]
A_23_P5742	CCDC121	10.368	0	Homo sapiens coiled-coil domain containing 121 (CCDC121), mRNA [NM_024584]
A_23_P3856	ZFP1	10.2785	0	Homo sapiens zinc finger protein 1 homolog (mouse) (ZFP1), mRNA [NM_153688]
A_23_P106798	SIAH1	10.1397	0	Homo sapiens seven in absentia homolog 1 (Drosophila) (SIAH1), transcript variant 1, mRNA [NM_003031]
A_24_P240338	CENPC1	9.88616	0	Homo sapiens centromere protein C 1 (CENPC1), mRNA [NM_001812]
A_32_P19716	ZNF697	9.88033	0	Homo sapiens zinc finger protein 697 (ZNF697), mRNA [NM_001080470]
A_24_P247512	ZNF283	9.82599	0	Homo sapiens cDNA FLJ40856 fis, clone TRACH2016498, moderately similar to ZINC FINGER PROTEIN 184. [AK098175]
A_23_P395555	ZNF226	9.81515	0	Homo sapiens zinc finger protein 226 (ZNF226), transcript variant 1, mRNA [NM_001032372]
A_32_P205637	PARD6B	9.75979	2	Homo sapiens par-6 partitioning defective 6 homolog beta (C. elegans) (PARD6B), mRNA [NM_032521]
A_24_P312417	ZBTB26	9.71347	0	Zinc finger and BTB domain-containing protein 26 (Zinc finger protein 481) (Zinc finger protein Bioref). [Source:Uniprot/SWISSPROT;Acc:Q9HCK0] [ENST00000373656]
A_23_P55911	ZNF440	9.64167	0	Homo sapiens cDNA FLJ35240 fis, clone PROST2002425, moderately similar to ZINC FINGER PROTEIN 136. [AK092559]
A_23_P207999	PMAIP1	9.52815	2	Homo sapiens phorbol-12-myristate-13-acetate-induced protein 1 (PMAIP1), mRNA [NM_021127]
A_23_P427039	NANP	9.42651	0	Homo sapiens N-acetylneuraminic acid phosphatase (NANP), mRNA [NM_152667]
A_23_P211785	ZNF35	9.37069	0	Homo sapiens zinc finger protein 35 (ZNF35), mRNA [NM_003420]
A_23_P101505	KLK11	9.36685	0	Homo sapiens kallikrein-related peptidase 11 (KLK11), transcript variant 2, mRNA [NM_144947]
A_24_P405002	PDIK1L	9.27151	1	Homo sapiens PDLIM1 interacting kinase 1 like (PDIK1L), mRNA [NM_152835]
A_23_P146379	RANBP6	9.24151	0	Homo sapiens RAN binding protein 6 (RANBP6), mRNA [NM_012416]
A_23_P115861	ZNF485	9.05524	0	Homo sapiens zinc finger protein 485 (ZNF485), mRNA [NM_145312]
A_23_P215976	CCNE2	8.9744	2	Homo sapiens cyclin E2 (CCNE2), transcript variant 1, mRNA [NM_057749]
A_23_P37127	FOXA1	8.8243	0	Homo sapiens forkhead box A1 (FOXA1), mRNA [NM_004496]
A_23_P52121	PDZK1	8.72205	0	Homo sapiens PDZ domain containing 1 (PDZK1), mRNA [NM_002614]
A_23_P89921	ZNF180	8.71711	0	Homo sapiens zinc finger protein 180 (ZNF180), mRNA [NM_013256]
A_23_P107963	FUT1	8.71107	4	Homo sapiens fucosyltransferase 1 (galactoside 2-alpha-L-fucosyltransferase, H blood group) (FUT1), mRNA [NM_000148]
A_23_P5586	MPHOSPH10	8.6171	0	Homo sapiens M-phase phosphoprotein 10 (U3 small nucleolar ribonucleoprotein) (MPHOSPH10), mRNA [NM_005791]
A_23_P159316	BFSP2	8.60841	0	Homo sapiens beaded filament structural protein 2, phakinin (BFSP2), mRNA [NM_003571]
A_23_P1602	CDC42EP2	8.60579	0	Homo sapiens CDC42 effector protein (Rho GTPase binding) 2 (CDC42EP2), mRNA [NM_006779]
A_23_P388379	ATRNL1	8.58675	0	Homo sapiens attractin-like 1 (ATRNL1), mRNA [NM_207303]
A_23_P8241	FBXO5	8.53731	0	Homo sapiens F-box protein 5 (FBXO5), mRNA [NM_012177]
A_23_P257043	GEM	8.49165	2	Homo sapiens GTP binding protein overexpressed in skeletal muscle (GEM), transcript variant 1, mRNA [NM_005261]
A_24_P252718	EPC1	8.48998	0	Homo sapiens enhancer of polycomb homolog 1 (Drosophila), mRNA (cDNA clone MGC:33656 IMAGE:4828057), complete cds. [BC036529]
A_23_P39441	ZNF431	8.44037	1	Homo sapiens zinc finger protein 431 (ZNF431), mRNA [NM_133473]
A_23_P46470	ERRFI1	8.34159	0	Homo sapiens ERBB receptor feedback inhibitor 1 (ERRFI1), mRNA [NM_018948]
A_23_P14493	C14orf104	8.33148	0	Homo sapiens chromosome 14 open reading frame 104 (C14orf104), mRNA [NM_018139]
A_23_P86917	FADD	8.32212	0	Homo sapiens Fas (TNFRSF6)-associated via death domain (FADD), mRNA [NM_003824]
A_23_P210100	CYP26B1	8.30989	0	Homo sapiens cytochrome P450, family 26, subfamily B, polypeptide 1 (CYP26B1), mRNA [NM_019885]
A_23_P87560	BTG1	8.29323	0	Homo sapiens B-cell translocation gene 1, anti-proliferative (BTG1), mRNA [NM_001731]
A_32_P482979	RBM12B	8.27521	0	Homo sapiens RNA binding motif protein 12B (RBM12B), mRNA [NM_203390]
A_32_P113584	ZNF292	8.25744	2	Zinc finger protein 292. [Source:Uniprot/SWISSPROT;Acc:O60281] [ENST00000339907]
A_23_P202810	OVOL1	8.21636	0	Homo sapiens ovo-like 1(Drosophila) (OVOL1), mRNA [NM_004561]
A_24_P940524	ZFX	8.20064	1	Homo sapiens zinc finger protein, X-linked (ZFX), mRNA [NM_003410]
A_23_P27638	ZNF700	8.19493	0	Homo sapiens zinc finger protein 700 (ZNF700), mRNA [NM_144566]
A_24_P68019	ZNF551	8.15144	0	Homo sapiens zinc finger protein 551 (ZNF551), mRNA [NM_138347]
A_23_P122007	C5orf30	8.13769	1	Homo sapiens chromosome 5 open reading frame 30 (C5orf30), mRNA [NM_033211]
A_23_P12199	FAM46B	8.13242	0	Homo sapiens family with sequence similarity 46, member B (FAM46B), mRNA [NM_052943]
A_23_P208288	ZNF304	8.07507	0	Homo sapiens zinc finger protein 304 (ZNF304), mRNA [NM_020657]
A_24_P89872	ZNF189	8.05718	0	Homo sapiens zinc finger protein 189 (ZNF189), transcript variant 2, mRNA [NM_197977]
A_23_P8119	ZBTB9	8.04065	0	Homo sapiens zinc finger and BTB domain containing 9 (ZBTB9), mRNA [NM_152735]
A_23_P27649	ZNF433	8.02369	0	Homo sapiens zinc finger protein 433 (ZNF433), mRNA [NM_001080411]
A_23_P342727	STARD13	7.99656	1	Homo sapiens START domain containing 13 (STARD13), transcript variant alpha, mRNA [NM_178006]
A_23_P308150	FAM123B	7.98695	0	Homo sapiens family with sequence similarity 123B (FAM123B), mRNA [NM_152424]
A_23_P257924	ETS2	7.82048	0	Homo sapiens v-ets erythroblastosis virus E26 oncogene homolog 2 (avian) (ETS2), mRNA [NM_005239]
A_23_P404091	GRPEL2	7.78768	2	Homo sapiens GrpE-like 2, mitochondrial (E. coli) (GRPEL2), nuclear gene encoding mitochondrial protein, mRNA [NM_152407]
A_32_P150030	PPM1D	7.75552	0	Homo sapiens protein phosphatase 1D magnesium-dependent, delta isoform (PPM1D), mRNA [NM_003620]
A_23_P354277	C3orf19	7.59077	0	Homo sapiens chromosome 3 open reading frame 19 (C3orf19), mRNA [NM_016474]
A_23_P120354	ANKRD57	7.55156	0	Homo sapiens ankyrin repeat domain 57 (ANKRD57), mRNA [NM_023016]
A_24_P15586	THAP5	7.54294	0	THAP domain containing 5 [Source:RefSeq_peptide;Acc:NP_872335] [ENST00000313516]
A_23_P46426	CYR61	7.51458	0	Homo sapiens cysteine-rich, angiogenic inducer, 61 (CYR61), mRNA [NM_001554]
A_23_P339818	ARRDC4	7.50051	0	Homo sapiens arrestin domain containing 4 (ARRDC4), mRNA [NM_183376]
A_23_P36939	NUFIP1	7.43587	1	Homo sapiens nuclear fragile X mental retardation protein interacting protein 1 (NUFIP1), mRNA [NM_012345]
A_23_P38830	ZNF552	7.41842	0	Homo sapiens zinc finger protein 552 (ZNF552), mRNA [NM_024762]
A_23_P141960	SERTAD3	7.30028	0	Homo sapiens SERTA domain containing 3 (SERTAD3), transcript variant 2, mRNA [NM_203344]
A_23_P55688	ZNF416	7.26761	0	Homo sapiens zinc finger protein 416 (ZNF416), mRNA [NM_017879]
A_23_P150080	RPP38	7.2431	0	Homo sapiens ribonuclease P/MRP 38kDa subunit (RPP38), transcript variant 1, mRNA [NM_183005]
A_24_P21447	SURF6	7.20772	0	Homo sapiens surfeit 6 (SURF6), mRNA [NM_006753]
A_24_P78590	ELF1	7.13484	0	Homo sapiens E74-like factor 1 (ets domain transcription factor) (ELF1), mRNA [NM_172373]
A_23_P142969	ZNF2	7.08307	1	Homo sapiens zinc finger protein 2 (ZNF2), transcript variant 1, mRNA [NM_021088]
A_23_P160689	C1orf103	7.02438	0	Homo sapiens chromosome 1 open reading frame 103 (C1orf103), transcript variant 1, mRNA [NM_018372]
A_23_P106505	LCMT2	6.95884	1	Homo sapiens leucine carboxyl methyltransferase 2 (LCMT2), mRNA [NM_014793]
A_24_P497186	IRF2BP2	6.90409	0	Homo sapiens interferon regulatory factor 2 binding protein 2 (IRF2BP2), transcript variant 1, mRNA [NM_182972]
A_23_P401055	SOX2	6.86981	0	Homo sapiens SRY (sex determining region Y)-box 2 (SOX2), mRNA [NM_003106]
A_23_P427217	JMJD1C	6.8589	0	Homo sapiens jumonji domain containing 1C (JMJD1C), transcript variant 2, mRNA [NM_004241]
A_23_P39263	ZNF57	6.84839	0	Homo sapiens zinc finger protein 57 (ZNF57), mRNA [NM_173480]
A_23_P62901	BTG2	6.80686	1	Homo sapiens BTG family, member 2 (BTG2), mRNA [NM_006763]
A_23_P142849	RND3	6.74782	1	Homo sapiens Rho family GTPase 3 (RND3), mRNA [NM_005168]
A_23_P18447	PPARGC1A	6.74021	1	Homo sapiens peroxisome proliferator-activated receptor gamma, coactivator 1 alpha (PPARGC1A), mRNA [NM_013261]
A_23_P59418	NRF1	6.73515	0	Homo sapiens nuclear respiratory factor 1 (NRF1), transcript variant 1, mRNA [NM_005011]
A_24_P152188	PRICKLE2	6.73276	0	Homo sapiens prickle homolog 2 (Drosophila) (PRICKLE2), mRNA [NM_198859]
A_23_P328206	DNMBP	6.72367	0	Homo sapiens dynamin binding protein, mRNA (cDNA clone MGC:52388 IMAGE:4329464), complete cds. [BC041628]
A_23_P71570	OSR2	6.69845	0	Homo sapiens odd-skipped related 2 (Drosophila) (OSR2), mRNA [NM_053001]
A_24_P383450	IER5L	6.68995	0	Homo sapiens immediate early response 5-like (IER5L), mRNA [NM_203434]
A_24_P46953	SGK3	6.66211	2	Homo sapiens serum/glucocorticoid regulated kinase family, member 3 (SGK3), transcript variant 1, mRNA [NM_013257]
A_23_P255785	NCK1	6.63944	0	Homo sapiens NCK adaptor protein 1 (NCK1), mRNA [NM_006153]
A_23_P500905	ZNF19	6.62636	0	Homo sapiens zinc finger protein 19 (ZNF19), mRNA [NM_006961]
A_23_P138975	RBM7	6.61946	0	Homo sapiens RNA binding motif protein 7 (RBM7), mRNA [NM_016090]
A_23_P44177	C3orf38	6.57086	0	Homo sapiens chromosome 3 open reading frame 38 (C3orf38), mRNA [NM_173824]
A_24_P154037	IRS2	6.53706	0	Homo sapiens insulin receptor substrate 2 (IRS2), mRNA [NM_003749]
A_23_P20437	TIGD5	6.50165	0	Homo sapiens tigger transposable element derived 5 (TIGD5), mRNA [NM_032862]
A_23_P157416	ZNF394	6.39516	0	Homo sapiens zinc finger protein 394 (ZNF394), mRNA [NM_032164]
A_23_P32253	NFIL3	6.36513	0	Homo sapiens nuclear factor, interleukin 3 regulated (NFIL3), mRNA [NM_005384]
A_23_P32233	KLF4	6.36431	0	Homo sapiens Kruppel-like factor 4 (gut) (KLF4), mRNA [NM_004235]
A_32_P27271	E2F6	6.35719	0	Homo sapiens E2F transcription factor 6 (E2F6), mRNA [NM_198256]
A_23_P127948	ADM	6.35266	0	Homo sapiens adrenomedullin (ADM), mRNA [NM_001124]
A_23_P81590	PDE6A	6.29757	0	Homo sapiens phosphodiesterase 6A, cGMP-specific, rod, alpha (PDE6A), mRNA [NM_000440]
A_23_P211126	DYRK1A	6.29668	1	Homo sapiens dual-specificity tyrosine-(Y)-phosphorylation regulated kinase 1A (DYRK1A), transcript variant 2, mRNA [NM_130436]
A_23_P134454	CAV1	6.23972	0	Homo sapiens caveolin 1, caveolae protein, 22kDa (CAV1), mRNA [NM_001753]
A_23_P31073	MYB	6.21297	0	Homo sapiens v-myb myeloblastosis viral oncogene homolog (avian) (MYB), mRNA [NM_005375]
A_23_P63153	DDX20	6.21023	0	Homo sapiens DEAD (Asp-Glu-Ala-Asp) box polypeptide 20 (DDX20), mRNA [NM_007204]
A_23_P318420	CTTNBP2NL	6.16603	1	Homo sapiens CTTNBP2 N-terminal like (CTTNBP2NL), mRNA [NM_018704]
A_23_P334864	FAM126B	6.14246	2	Homo sapiens family with sequence similarity 126, member B (FAM126B), mRNA [NM_173822]
A_23_P32217	TOPORS	6.13344	0	Homo sapiens topoisomerase I binding, arginine/serine-rich (TOPORS), mRNA [NM_005802]
A_23_P141866	ZNF134	6.12957	0	Homo sapiens zinc finger protein 134 (ZNF134), mRNA [NM_003435]
A_23_P422144	FAM43A	6.09872	0	Homo sapiens family with sequence similarity 43, member A (FAM43A), mRNA [NM_153690]
A_23_P211985	SNRK	6.08606	2	Homo sapiens SNF related kinase (SNRK), mRNA [NM_017719]
A_24_P192485	TNFRSF11B	6.08563	1	Homo sapiens tumor necrosis factor receptor superfamily, member 11b (osteoprotegerin) (TNFRSF11B), mRNA [NM_002546]
A_32_P58425	PHF13	6.05115	0	Homo sapiens PHD finger protein 13 (PHF13), mRNA [NM_153812]
A_23_P124642	RASGRP1	6.04158	1	Homo sapiens RAS guanyl releasing protein 1 (calcium and DAG-regulated) (RASGRP1), mRNA [NM_005739]
A_23_P6596	HES1	6.00558	0	Homo sapiens hairy and enhancer of split 1, (Drosophila) (HES1), mRNA [NM_005524]
A_23_P47034	HHEX	5.98898	1	Homo sapiens hematopoietically expressed homeobox (HHEX), mRNA [NM_002729]
A_23_P63798	KLF6	5.98748	0	Homo sapiens Kruppel-like factor 6 (KLF6), transcript variant 2, mRNA [NM_001300]
A_24_P205019	ZNF250	5.98289	0	Homo sapiens zinc finger protein 250 (ZNF250), mRNA [NM_021061]
A_32_P30905	WDFY4	5.98215	0	Homo sapiens WDFY family member 4, mRNA (cDNA clone MGC:40604 IMAGE:5221804), complete cds. [BC032420]
A_24_P54131	DCLRE1B	5.97609	0	Homo sapiens DNA cross-link repair 1B (PSO2 homolog, S. cerevisiae) (DCLRE1B), mRNA [NM_022836]
A_23_P85726	C1orf156	5.93233	0	Homo sapiens chromosome 1 open reading frame 156 (C1orf156), mRNA [NM_033418]
A_32_P182388	ZNF77	5.91699	0	Homo sapiens zinc finger protein 77 (ZNF77), mRNA [NM_021217]
A_23_P218706	ZNF343	5.91327	0	Homo sapiens zinc finger protein 343 (ZNF343), mRNA [NM_024325]
A_23_P50418	ZNF791	5.91168	0	Homo sapiens zinc finger protein 791 (ZNF791), mRNA [NM_153358]
A_24_P367227	MYBL1	5.90456	4	Homo sapiens v-myb myeloblastosis viral oncogene homolog (avian)-like 1 (MYBL1), mRNA [NM_001080416]
A_24_P913760	INTS6	5.86545	1	Homo sapiens integrator complex subunit 6 (INTS6), transcript variant 1, mRNA [NM_012141]
A_23_P24129	DKK1	5.85823	0	Homo sapiens dickkopf homolog 1 (Xenopus laevis) (DKK1), mRNA [NM_012242]
A_24_P29859	C8orf46	5.80606	0	Homo sapiens chromosome 8 open reading frame 46 (C8orf46), mRNA [NM_152765]
A_23_P66402	MED9	5.7955	0	Homo sapiens mediator of RNA polymerase II transcription, subunit 9 homolog (S. cerevisiae) (MED9), mRNA [NM_018019]
A_23_P165984	ZSWIM3	5.7927	0	Homo sapiens zinc finger, SWIM-type containing 3 (ZSWIM3), mRNA [NM_080752]
A_23_P101960	ZFP36L2	5.75295	2	Homo sapiens zinc finger protein 36, C3H type-like 2 (ZFP36L2), mRNA [NM_006887]
A_23_P98022	SIRT1	5.66152	1	Homo sapiens sirtuin (silent mating type information regulation 2 homolog) 1 (S. cerevisiae) (SIRT1), mRNA [NM_012238]
A_23_P128060	ZNF26	5.65798	0	Homo sapiens zinc finger protein 26 (ZNF26), mRNA [NM_019591]
A_24_P397107	CDC25A	5.61984	0	Homo sapiens cell division cycle 25 homolog A (S. pombe) (CDC25A), transcript variant 1, mRNA [NM_001789]
A_23_P42257	IER3	5.57551	2	Homo sapiens immediate early response 3 (IER3), mRNA [NM_003897]
A_32_P74955	ARID2	5.50167	2	Homo sapiens AT rich interactive domain 2 (ARID, RFX-like) (ARID2), mRNA [NM_152641]
A_23_P349566	CCDC85A	5.45782	0	Homo sapiens coiled-coil domain containing 85A (CCDC85A), mRNA [NM_001080433]
A_23_P153197	TGIF1	5.44364	0	Homo sapiens TGFB-induced factor homeobox 1 (TGIF1), transcript variant 1, mRNA [NM_170695]
A_23_P73571	MUM1L1	5.43263	1	Homo sapiens melanoma associated antigen (mutated) 1-like 1 (MUM1L1), mRNA [NM_152423]
A_24_P336754	MCL1	5.35884	2	Homo sapiens myeloid cell leukemia sequence 1 (BCL2-related) (MCL1), transcript variant 1, mRNA [NM_021960]
A_24_P12539	KBTBD2	5.3468	0	Homo sapiens kelch repeat and BTB (POZ) domain containing 2 (KBTBD2), mRNA [NM_015483]
A_23_P250951	SLC26A2	5.34304	2	Homo sapiens solute carrier family 26 (sulfate transporter), member 2 (SLC26A2), mRNA [NM_000112]
A_23_P12147	C1orf74	5.3333	0	Homo sapiens chromosome 1 open reading frame 74 (C1orf74), mRNA [NM_152485]
A_23_P89755	RNF138	5.33105	1	Homo sapiens ring finger protein 138 (RNF138), transcript variant 1, mRNA [NM_016271]
A_24_P93798	RIOK1	5.31798	0	Homo sapiens RIO kinase 1 (yeast) (RIOK1), transcript variant 1, mRNA [NM_031480]
A_23_P86171	FOXD2	5.31612	0	Homo sapiens forkhead box D2 (FOXD2), mRNA [NM_004474]
A_24_P114103	C1orf51	5.31426	0	Homo sapiens chromosome 1 open reading frame 51 (C1orf51), mRNA [NM_144697]
A_23_P120170	TIGD1	5.30763	0	Homo sapiens tigger transposable element derived 1 (TIGD1), mRNA [NM_145702]
A_24_P165082	ZNF222	5.30643	0	Homo sapiens zinc finger protein 222 (ZNF222), mRNA [NM_013360]
A_23_P216455	RLN2	5.30059	0	Homo sapiens relaxin 2 (RLN2), transcript variant 2, mRNA [NM_005059]
A_23_P213966	TIGD6	5.25395	0	Homo sapiens tigger transposable element derived 6 (TIGD6), mRNA [NM_030953]
A_23_P419192	ZNF800	5.23988	0	Homo sapiens zinc finger protein 800 (ZNF800), mRNA [NM_176814]
A_24_P341538	USP51	5.20463	0	Homo sapiens ubiquitin specific peptidase 51 (USP51), mRNA [NM_201286]
A_24_P399694	ZCCHC3	5.16556	0	Homo sapiens zinc finger, CCHC domain containing 3 (ZCCHC3), mRNA [NM_033089]
A_24_P355267	SLC25A25	5.16047	2	Homo sapiens solute carrier family 25 (mitochondrial carrier; phosphate carrier), member 25 (SLC25A25), nuclear gene encoding mitochondrial protein, transcript variant 2, mRNA [NM_001006641]
A_23_P258002	CDKN2AIP	5.13165	0	Homo sapiens CDKN2A interacting protein (CDKN2AIP), mRNA [NM_017632]
A_23_P338233	BCDIN3D	5.12613	1	Homo sapiens hypothetical protein LOC144233 (LOC144233), mRNA [NM_181708]
A_23_P416395	STC2	5.1149	1	Homo sapiens stanniocalcin 2 (STC2), mRNA [NM_003714]
A_23_P16022	ZNF256	5.08752	0	Homo sapiens zinc finger protein 256 (ZNF256), mRNA [NM_005773]
A_23_P23996	MAT1A	5.05142	0	Homo sapiens methionine adenosyltransferase I, alpha (MAT1A), mRNA [NM_000429]
A_23_P6023	RAE1	5.02354	0	mRNA-associated protein mrnp 41 (Rae1 protein homolog). [Source:Uniprot/SWISSPROT;Acc:P78406] [ENST00000371242]
A_32_P9963	HSF2	5.02199	1	Homo sapiens heat shock transcription factor 2 (HSF2), mRNA [NM_004506]
A_32_P18440	ARID5B	5.00576	1	Homo sapiens AT rich interactive domain 5B (MRF1-like) (ARID5B), mRNA [NM_032199]
A_23_P303763	ZNF79	5.00065	0	Homo sapiens zinc finger protein 79 (ZNF79), mRNA [NM_007135]
A_23_P68505	C20orf177	4.98203	0	Uncharacterized protein C20orf177. [Source:Uniprot/SWISSPROT;Acc:Q9NTX9] [ENST00000358293]
A_32_P114284	IKZF2	4.96574	2	Homo sapiens IKAROS family zinc finger 2 (Helios) (IKZF2), transcript variant 2, mRNA [NM_001079526]
A_23_P17345	MAFB	4.96561	0	Homo sapiens v-maf musculoaponeurotic fibrosarcoma oncogene homolog B (avian) (MAFB), mRNA [NM_005461]
A_32_P203430	ZNF30	4.95765	0	Homo sapiens zinc finger protein 30 (ZNF30), mRNA [NM_194325]
A_23_P5863	SMEK2	4.94362	1	Homo sapiens cDNA FLJ31941 fis, clone NT2RP7006701. [AK056503]
A_23_P38115	CCDC49	4.92386	0	Homo sapiens coiled-coil domain containing 49 (CCDC49), mRNA [NM_017748]
A_24_P237586	ANKRD37	4.91501	0	Homo sapiens ankyrin repeat domain 37 (ANKRD37), mRNA [NM_181726]
A_23_P201816	CEP350	4.91187	0	Homo sapiens centrosomal protein 350kDa (CEP350), mRNA [NM_014810]
A_23_P345118	PIM1	4.9025	4	Homo sapiens pim-1 oncogene (PIM1), mRNA [NM_002648]
A_23_P99437	ING1	4.89976	1	Homo sapiens inhibitor of growth family, member 1 (ING1), transcript variant 1, mRNA [NM_198219]
A_23_P41765	IRF1	4.84211	0	Homo sapiens interferon regulatory factor 1 (IRF1), mRNA [NM_002198]
A_23_P120472	TFAP2C	4.83819	1	Homo sapiens transcription factor AP-2 gamma (activating enhancer binding protein 2 gamma) (TFAP2C), mRNA [NM_003222]
A_23_P63668	IFIT5	4.79624	0	Homo sapiens interferon-induced protein with tetratricopeptide repeats 5 (IFIT5), mRNA [NM_012420]
A_23_P209694	PAPOLG	4.76422	0	Homo sapiens poly(A) polymerase gamma (PAPOLG), mRNA [NM_022894]
A_23_P46813	CPEB3	4.75394	0	Homo sapiens cytoplasmic polyadenylation element binding protein 3 (CPEB3), mRNA [NM_014912]
A_32_P182439	POLD3	4.75376	1	Homo sapiens polymerase (DNA-directed), delta 3, accessory subunit (POLD3), mRNA [NM_006591]
A_23_P107911	KLK10	4.74227	0	Homo sapiens kallikrein-related peptidase 10 (KLK10), transcript variant 1, mRNA [NM_002776]
A_32_P20523	TIGD2	4.72853	0	Homo sapiens tigger transposable element derived 2 (TIGD2), mRNA [NM_145715]
A_23_P46315	DENND2C	4.72601	0	Homo sapiens mRNA; cDNA DKFZp686N1631 (from clone DKFZp686N1631). [CR749576]
A_24_P389608	C10orf47	4.71242	0	Homo sapiens chromosome 10 open reading frame 47 (C10orf47), mRNA [NM_153256]
A_24_P940921	SETX	4.69166	0	Homo sapiens senataxin (SETX), mRNA [NM_015046]
A_23_P501805	LIPT1	4.68464	0	Homo sapiens lipoyltransferase 1 (LIPT1), transcript variant 3, mRNA [NM_145197]
A_23_P79794	TGIF2	4.68056	0	Homo sapiens TGFB-induced factor homeobox 2 (TGIF2), mRNA [NM_021809]
A_23_P93269	ZNF165	4.627	0	Homo sapiens zinc finger protein 165 (ZNF165), mRNA [NM_003447]
A_23_P38482	PHF23	4.62673	0	Homo sapiens PHD finger protein 23 (PHF23), mRNA [NM_024297]
A_23_P255805	ZNF7	4.61892	0	Homo sapiens zinc finger protein 7 (ZNF7), mRNA [NM_003416]
A_24_P54253	PARS2	4.61139	0	Homo sapiens prolyl-tRNA synthetase 2, mitochondrial (putative) (PARS2), mRNA [NM_152268]
A_23_P377664	ALS2	4.60919	0	Homo sapiens cDNA FLJ12962 fis, clone NT2RP2005694, weakly similar to X-LINKED RETINITIS PIGMENTOSA GTPASE REGULATOR. [AK023024]
A_32_P69368	ID2	4.57199	1	Homo sapiens inhibitor of DNA binding 2, dominant negative helix-loop-helix protein (ID2), mRNA [NM_002166]
A_23_P385034	E2F3	4.55366	0	Homo sapiens E2F transcription factor 3 (E2F3), mRNA [NM_001949]
A_23_P53891	KLF5	4.54979	1	Homo sapiens Kruppel-like factor 5 (intestinal) (KLF5), mRNA [NM_001730]
A_23_P219084	ZNF3	4.54197	0	Homo sapiens zinc finger protein 3 (ZNF3), transcript variant 2, mRNA [NM_032924]
A_24_P944049	CEP68	4.53171	0	Homo sapiens mRNA for KIAA0582 protein, partial cds. [AB011154]
A_23_P25605	KBTBD7	4.52962	0	Homo sapiens kelch repeat and BTB (POZ) domain containing 7 (KBTBD7), mRNA [NM_032138]
A_23_P117527	FBXO34	4.52385	1	Homo sapiens F-box protein 34 (FBXO34), mRNA [NM_017943]
A_23_P134814	THAP1	4.52126	0	Homo sapiens THAP domain containing, apoptosis associated protein 1 (THAP1), transcript variant 1, mRNA [NM_018105]
A_24_P944054	CXCL12	4.51728	0	Homo sapiens mRNA for FLJ00404 protein. [AK090482]
A_23_P110031	ZNF589	4.51099	0	Homo sapiens zinc finger protein 589 (ZNF589), mRNA [NM_016089]
A_23_P127522	HYLS1	4.49854	0	Homo sapiens hydrolethalus syndrome 1 (HYLS1), mRNA [NM_145014]
A_23_P386398	C6orf141	4.49111	0	Homo sapiens chromosome 6 open reading frame 141, mRNA (cDNA clone MGC:46457 IMAGE:5201433), complete cds. [BC036917]
A_23_P150841	ZNF140	4.49091	0	Homo sapiens zinc finger protein 140 (ZNF140), mRNA [NM_003440]
A_23_P154938	HIRA	4.48574	0	Homo sapiens HIR histone cell cycle regulation defective homolog A (S. cerevisiae) (HIRA), mRNA [NM_003325]
A_24_P123155	ZNF639	4.4672	0	Homo sapiens zinc finger protein 639 (ZNF639), mRNA [NM_016331]
A_23_P60166	DEPDC6	4.46065	0	Homo sapiens DEP domain containing 6 (DEPDC6), mRNA [NM_022783]
A_24_P75376	ZC3H13	4.44789	0	Homo sapiens zinc finger CCCH-type containing 13 (ZC3H13), mRNA [NM_015070]
A_23_P202837	CCND1	4.43147	0	Homo sapiens cyclin D1 (CCND1), mRNA [NM_053056]
A_24_P135276	USP42	4.42858	0	Homo sapiens ubiquitin specific peptidase 42 (USP42), mRNA [NM_032172]
A_23_P55376	KIAA1267	4.42138	1	Homo sapiens KIAA1267 (KIAA1267), mRNA [NM_015443]
A_23_P99540	ZFP36L1	4.41609	1	Homo sapiens zinc finger protein 36, C3H type-like 1 (ZFP36L1), mRNA [NM_004926]
A_24_P373726	ZNF417	4.41144	0	Homo sapiens zinc finger protein 417 (ZNF417), mRNA [NM_152475]
A_24_P225679	IRS1	4.39517	1	Homo sapiens insulin receptor substrate 1 (IRS1), mRNA [NM_005544]
A_23_P301896	PRDM2	4.37979	11	Homo sapiens PR domain containing 2, with ZNF domain (PRDM2), transcript variant 2, mRNA [NM_015866]
A_24_P941625	ZNF70	4.36937	0	Homo sapiens zinc finger protein 70 (ZNF70), mRNA [NM_021916]
A_23_P10385	DTL	4.36672	0	Homo sapiens denticleless homolog (Drosophila) (DTL), mRNA [NM_016448]
A_24_P162412	WDR20	4.35859	0	Homo sapiens WD repeat domain 20, mRNA (cDNA clone IMAGE:5267974), complete cds. [BC030654]
A_23_P107942	ZNF473	4.35159	0	Homo sapiens zinc finger protein 473 (ZNF473), transcript variant 1, mRNA [NM_015428]
A_23_P156025	IRX2	4.34875	1	Iroquois-class homeodomain protein IRX-2 (Iroquois homeobox protein 2) (Homeodomain protein IRXA2). [Source:Uniprot/SWISSPROT;Acc:Q9BZI1] [ENST00000302057]
A_24_P48057	IRX5	4.34817	0	Homo sapiens iroquois homeobox protein 5 (IRX5), mRNA [NM_005853]
A_23_P53530	MTERFD3	4.34768	1	Homo sapiens MTERF domain containing 3 (MTERFD3), transcript variant 2, mRNA [NM_025198]
A_24_P923102	KLHL23	4.33929	1	Homo sapiens kelch-like 23 (Drosophila), mRNA (cDNA clone IMAGE:3854163), complete cds. [BC016950]
A_23_P155711	NEIL3	4.32627	0	Homo sapiens nei endonuclease VIII-like 3 (E. coli) (NEIL3), mRNA [NM_018248]
A_24_P324405	ANKRD11	4.32548	0	Homo sapiens ankyrin repeat domain 11 (ANKRD11), mRNA [NM_013275]
A_23_P129659	ZNF689	4.30782	0	Homo sapiens zinc finger protein 689 (ZNF689), mRNA [NM_138447]
A_24_P185484	ZNF507	4.30746	2	Homo sapiens zinc finger protein 507 (ZNF507), mRNA [NM_014910]
A_23_P112311	TRIM32	4.30209	0	Homo sapiens tripartite motif-containing 32 (TRIM32), mRNA [NM_012210]
A_23_P31335	ZNF12	4.29972	0	Homo sapiens zinc finger protein 12 (ZNF12), transcript variant 1, mRNA [NM_016265]
A_24_P67929	C12orf41	4.29307	0	Homo sapiens chromosome 12 open reading frame 41 (C12orf41), mRNA [NM_017822]
A_23_P130965	ARRDC2	4.28813	0	Homo sapiens arrestin domain containing 2 (ARRDC2), transcript variant 1, mRNA [NM_015683]
A_24_P414376	KLF3	4.2874	0	Krueppel-like factor 3 (Basic krueppel-like factor) (CACCC-box-binding protein BKLF) (TEF-2). [Source:Uniprot/SWISSPROT;Acc:P57682] [ENST00000381956]
A_23_P205724	C14orf102	4.28511	0	Homo sapiens chromosome 14 open reading frame 102 (C14orf102), transcript variant 2, mRNA [NM_199043]
A_32_P60459	OTUD1	4.27735	2	Homo sapiens mRNA, clone: TH020D07. [AB188491]
A_23_P23748	WDR47	4.2702	1	Homo sapiens WD repeat domain 47 (WDR47), mRNA [NM_014969]
A_23_P71094	GCC1	4.23908	0	Homo sapiens GRIP and coiled-coil domain containing 1 (GCC1), mRNA [NM_024523]
A_24_P73036	C11orf46	4.20445	0	Homo sapiens chromosome 11 open reading frame 46 (C11orf46), mRNA [NM_152316]
A_23_P49327	ZNF174	4.18942	0	Homo sapiens zinc finger protein 174 (ZNF174), transcript variant 1, mRNA [NM_003450]
A_23_P420334	PGBD4	4.18618	0	Homo sapiens piggyBac transposable element derived 4 (PGBD4), mRNA [NM_152595]
A_32_P172141	CDON	4.18361	3	Homo sapiens Cdon homolog (mouse) (CDON), mRNA [NM_016952]
A_23_P145761	ARL4A	4.17944	0	Homo sapiens ADP-ribosylation factor-like 4A (ARL4A), transcript variant 1, mRNA [NM_005738]
A_23_P92710	RHOBTB3	4.17487	0	Homo sapiens Rho-related BTB domain containing 3 (RHOBTB3), mRNA [NM_014899]
A_32_P186921	ZNF616	4.17264	0	Homo sapiens zinc finger protein 616, mRNA (cDNA clone MGC:45556 IMAGE:4186857), complete cds. [BC032805]
A_23_P74320	SCYL3	4.16941	1	Homo sapiens SCY1-like 3 (S. cerevisiae) (SCYL3), transcript variant 1, mRNA [NM_020423]
A_23_P101615	ZNF565	4.16239	0	Homo sapiens zinc finger protein 565 (ZNF565), transcript variant 2, mRNA [NM_152477]
A_23_P51202	ZNF436	4.15664	0	Homo sapiens zinc finger protein 436 (ZNF436), transcript variant 2, mRNA [NM_030634]
A_23_P413803	C5orf37	4.15637	0	Homo sapiens chromosome 5 open reading frame 37 (C5orf37), mRNA [NM_152408]
A_23_P411296	CEBPB	4.15608	0	Homo sapiens CCAAT/enhancer binding protein (C/EBP), beta (CEBPB), mRNA [NM_005194]
A_24_P15114	USP37	4.14465	0	Homo sapiens ubiquitin specific peptidase 37 (USP37), mRNA [NM_020935]
A_23_P150018	DUSP5	4.1437	0	Homo sapiens dual specificity phosphatase 5 (DUSP5), mRNA [NM_004419]
A_24_P398130	USP6NL	4.1111	0	Homo sapiens USP6 N-terminal like (USP6NL), mRNA [NM_001080491]
A_24_P219920	FEM1A	4.09977	1	Homo sapiens fem-1 homolog a (C. elegans) (FEM1A), mRNA [NM_018708]
A_23_P311087	ZNF281	4.08014	0	Homo sapiens zinc finger protein 281 (ZNF281), mRNA [NM_012482]
A_23_P19619	HIVEP1	4.0617	0	Homo sapiens human immunodeficiency virus type I enhancer binding protein 1 (HIVEP1), mRNA [NM_002114]
A_23_P63816	NRBF2	4.04718	0	Homo sapiens nuclear receptor binding factor 2 (NRBF2), mRNA [NM_030759]
A_24_P941441	GNA13	4.03388	1	Homo sapiens guanine nucleotide binding protein (G protein), alpha 13 (GNA13), mRNA [NM_006572]
A_24_P122921	BCL2L11	4.00241	2	Homo sapiens BCL2-like 11 (apoptosis facilitator) (BCL2L11), transcript variant 1, mRNA [NM_138621]
A_23_P36611	APAF1	3.98208	1	Homo sapiens apoptotic peptidase activating factor 1 (APAF1), transcript variant 3, mRNA [NM_181861]
A_23_P156667	PPP1R10	3.96327	0	Homo sapiens protein phosphatase 1, regulatory (inhibitor) subunit 10 (PPP1R10), mRNA [NM_002714]
A_23_P97221	ZNF691	3.95746	0	Homo sapiens zinc finger protein 691 (ZNF691), mRNA [NM_015911]
A_23_P83149	FAM108B1	3.95296	0	Homo sapiens chromosome 9 open reading frame 77 (C9orf77), transcript variant 1, mRNA [NM_016014]
A_24_P314351	ZBTB33	3.95086	0	Homo sapiens zinc finger and BTB domain containing 33 (ZBTB33), mRNA [NM_006777]
A_23_P500381	HTR7	3.93451	0	Homo sapiens 5-hydroxytryptamine (serotonin) receptor 7 (adenylate cyclase-coupled) (HTR7), transcript variant d, mRNA [NM_019859]
A_24_P130026	BAG5	3.92551	1	Homo sapiens BCL2-associated athanogene 5 (BAG5), transcript variant 1, mRNA [NM_001015049]
A_23_P133868	ZKSCAN4	3.92336	0	Homo sapiens zinc finger with KRAB and SCAN domains 4 (ZKSCAN4), mRNA [NM_019110]
A_24_P296765	ZNF211	3.91527	0	Homo sapiens zinc finger protein 211 (ZNF211), transcript variant 2, mRNA [NM_198855]
A_23_P35871	E2F8	3.90252	1	Homo sapiens E2F transcription factor 8 (E2F8), mRNA [NM_024680]
A_24_P251599	CAV3	3.89425	0	Homo sapiens caveolin 3 (CAV3), transcript variant 2, mRNA [NM_001234]
A_23_P151970	FEM1B	3.89245	2	Homo sapiens fem-1 homolog b (C. elegans) (FEM1B), mRNA [NM_015322]
A_23_P251421	CDCA7	3.88726	0	Homo sapiens cell division cycle associated 7 (CDCA7), transcript variant 1, mRNA [NM_031942]
A_32_P133884	TUSC1	3.87425	1	Homo sapiens tumor suppressor candidate 1 (TUSC1), mRNA [NM_001004125]
A_23_P23221	GADD45A	3.86373	0	Homo sapiens growth arrest and DNA-damage-inducible, alpha (GADD45A), mRNA [NM_001924]
A_24_P772103	PITPNC1	3.858	0	Homo sapiens cDNA FLJ37405 fis, clone BRAMY2028269. [AK094724]
A_23_P252306	ID1	3.84733	0	Homo sapiens inhibitor of DNA binding 1, dominant negative helix-loop-helix protein (ID1), transcript variant 1, mRNA [NM_002165]
A_23_P257201	RNF146	3.84656	0	Homo sapiens ring finger protein 146 (RNF146), mRNA [NM_030963]
A_23_P11214	NKRF	3.81793	1	Homo sapiens NF-kappaB repressing factor (NKRF), mRNA [NM_017544]
A_23_P343671	FOSL2	3.8123	0	Fos-related antigen 2. [Source:Uniprot/SWISSPROT;Acc:P15408] [ENST00000379616]
A_23_P83159	KLHL9	3.80961	0	Homo sapiens kelch-like 9 (Drosophila) (KLHL9), mRNA [NM_018847]
A_23_P16538	ELL	3.80389	0	Homo sapiens elongation factor RNA polymerase II (ELL), mRNA [NM_006532]
A_24_P157388	CDV3	3.78294	0	Homo sapiens CDV3 homolog (mouse) (CDV3), mRNA [NM_017548]
A_23_P146004	CBLL1	3.75954	1	Homo sapiens Cas-Br-M (murine) ecotropic retroviral transforming sequence-like 1 (CBLL1), mRNA [NM_024814]
A_32_P87703	MAT2A	3.75298	0	Homo sapiens methionine adenosyltransferase II, alpha (MAT2A), mRNA [NM_005911]
A_24_P301547	C17orf80	3.74626	0	Homo sapiens chromosome 17 open reading frame 80 (C17orf80), mRNA [NM_017941]
A_23_P322	EFNA4	3.72681	0	Homo sapiens ephrin-A4 (EFNA4), transcript variant 1, mRNA [NM_005227]
A_23_P388812	CKAP2L	3.72544	0	Homo sapiens cytoskeleton associated protein 2-like (CKAP2L), mRNA [NM_152515]
A_23_P83007	C9orf150	3.72377	1	Homo sapiens chromosome 9 open reading frame 150 (C9orf150), mRNA [NM_203403]
A_23_P415401	KLF9	3.72274	0	Homo sapiens Kruppel-like factor 9 (KLF9), mRNA [NM_001206]
A_23_P157022	ZNF786	3.72125	0	Homo sapiens zinc finger protein 786 (ZNF786), mRNA [NM_152411]
A_23_P212089	NFKBIZ	3.72089	0	Homo sapiens nuclear factor of kappa light polypeptide gene enhancer in B-cells inhibitor, zeta (NFKBIZ), transcript variant 1, mRNA [NM_031419]
A_24_P125871	RIPK4	3.71826	0	Homo sapiens receptor-interacting serine-threonine kinase 4 (RIPK4), mRNA [NM_020639]
A_23_P3204	MAPK6	3.70565	1	Homo sapiens mitogen-activated protein kinase 6 (MAPK6), mRNA [NM_002748]
A_23_P339309	LIN52	3.70534	0	Homo sapiens chromosome 14 open reading frame 46, mRNA (cDNA clone IMAGE:3893542), partial cds. [BC009539]
A_24_P96403	RUNX1	3.69079	0	Homo sapiens runt-related transcription factor 1 (acute myeloid leukemia 1; aml1 oncogene) (RUNX1), transcript variant 2, mRNA [NM_001001890]
A_23_P341223	KLHL21	3.68989	2	Homo sapiens kelch-like 21 (Drosophila) (KLHL21), mRNA [NM_014851]
A_23_P251248	TBCC	3.67755	2	Homo sapiens tubulin folding cofactor C (TBCC), mRNA [NM_003192]
A_23_P102202	MSH6	3.67487	0	Homo sapiens mutS homolog 6 (E. coli) (MSH6), mRNA [NM_000179]
A_23_P336198	GLCCI1	3.64356	1	Homo sapiens glucocorticoid induced transcript 1 (GLCCI1), mRNA [NM_138426]
A_23_P2922	MBIP	3.63792	0	Homo sapiens MAP3K12 binding inhibitory protein 1 (MBIP), mRNA [NM_016586]
A_23_P327069	KIAA0232	3.63775	2	Homo sapiens KIAA0232 gene product (KIAA0232), mRNA [NM_014743]
A_32_P177097	ZNF557	3.63005	1	Homo sapiens zinc finger protein 557 (ZNF557), transcript variant 1, mRNA [NM_024341]
A_32_P213692	TMED8	3.62913	0	Protein TMED8. [Source:Uniprot/SWISSPROT;Acc:Q6PL24] [ENST00000216468]
A_23_P41796	MAP3K1	3.61761	0	Mitogen-activated protein kinase kinase kinase 1 (EC 2.7.11.25) (MAPK/ERK kinase kinase 1) (MEK kinase 1) (MEKK 1) (Fragment). [Source:Uniprot/SWISSPROT;Acc:Q13233] [ENST00000264777]
A_23_P134085	CNKSR3	3.60199	0	Homo sapiens CNKSR family member 3 (CNKSR3), mRNA [NM_173515]
A_23_P6151	PLAGL2	3.60032	0	Homo sapiens pleiomorphic adenoma gene-like 2 (PLAGL2), mRNA [NM_002657]
A_23_P152356	ZNF200	3.59585	1	Homo sapiens zinc finger protein 200 (ZNF200), transcript variant 1, mRNA [NM_003454]
A_23_P258931	ZNF623	3.58371	0	Homo sapiens zinc finger protein 623 (ZNF623), transcript variant 1, mRNA [NM_014789]
A_23_P57856	BCL6	3.57074	0	Homo sapiens B-cell CLL/lymphoma 6 (zinc finger protein 51) (BCL6), transcript variant 2, mRNA [NM_138931]
A_23_P352266	BCL2	3.56668	1	Homo sapiens B-cell CLL/lymphoma 2 (BCL2), nuclear gene encoding mitochondrial protein, transcript variant alpha, mRNA [NM_000633]
A_23_P30395	GPBP1	3.56497	0	Homo sapiens mRNA; cDNA DKFZp761C169 (from clone DKFZp761C169). [AL161991]
A_23_P87973	TRIM13	3.56417	0	Homo sapiens tripartite motif-containing 13 (TRIM13), transcript variant 3, mRNA [NM_213590]
A_23_P93027	FGF18	3.56361	0	Homo sapiens fibroblast growth factor 18 (FGF18), mRNA [NM_003862]
A_24_P942112	POLR1B	3.5523	0	Homo sapiens polymerase (RNA) I polypeptide B, 128kDa (POLR1B), mRNA [NM_019014]
A_24_P81841	CDKN1B	3.55037	1	Homo sapiens cyclin-dependent kinase inhibitor 1B (p27, Kip1) (CDKN1B), mRNA [NM_004064]
A_32_P204205	SIX4	3.54812	0	Homo sapiens sine oculis homeobox homolog 4 (Drosophila) (SIX4), mRNA [NM_017420]
A_23_P82913	TRMT12	3.54372	0	Homo sapiens tRNA methyltransferase 12 homolog (S. cerevisiae) (TRMT12), mRNA [NM_017956]
A_23_P365418	ZNF783	3.5425	0	Homo sapiens zinc finger protein 783 (ZNF783), mRNA [NM_001004302]
A_23_P388190	DIDO1	3.52884	0	Homo sapiens death inducer-obliterator 1 (DIDO1), transcript variant 4, mRNA [NM_033081]
A_23_P29365	RYBP	3.52549	2	Homo sapiens RING1 and YY1 binding protein (RYBP), mRNA [NM_012234]
A_23_P78152	MIS12	3.5143	1	Homo sapiens MIS12, MIND kinetochore complex component, homolog (yeast) (MIS12), mRNA [NM_024039]
A_23_P344853	WDR43	3.51262	0	Homo sapiens mRNA for KIAA0007 gene, partial cds. [D87716]
A_23_P3934	RNF43	3.50756	2	Homo sapiens ring finger protein 43 (RNF43), mRNA [NM_017763]
A_23_P111306	RBM16	3.50516	0	Homo sapiens RNA binding motif protein 16 (RBM16), mRNA [NM_014892]
A_24_P415959	EIF5	3.50446	0	Homo sapiens eukaryotic translation initiation factor 5 (EIF5), transcript variant 1, mRNA [NM_001969]
A_24_P921823	TCF7L2	3.50166	0	Transcription factor 7-like 2 (HMG box transcription factor 4) (T- cell-specific transcription factor 4) (TCF-4) (hTCF-4). [Source:Uniprot/SWISSPROT;Acc:Q9NQB0] [ENST00000369397]
A_23_P32861	NMD3	3.49864	0	Homo sapiens NMD3 homolog (S. cerevisiae) (NMD3), mRNA [NM_015938]
A_24_P85200	C14orf43	3.48007	2	Homo sapiens chromosome 14 open reading frame 43 (C14orf43), transcript variant 1, mRNA [NM_194278]
A_23_P127002	THNSL1	3.47764	0	Threonine synthase-like 1. [Source:Uniprot/SWISSPROT;Acc:Q8IYQ7] [ENST00000376356]
A_24_P256325	REV1	3.46495	0	Homo sapiens REV1 homolog (S. cerevisiae) (REV1), transcript variant 1, mRNA [NM_016316]
A_23_P69683	SEC24B	3.45438	0	Homo sapiens SEC24 related gene family, member B (S. cerevisiae) (SEC24B), transcript variant 1, mRNA [NM_006323]
A_23_P27334	ZFP161	3.45169	0	Homo sapiens zinc finger protein 161 homolog (mouse) (ZFP161), mRNA [NM_003409]
A_23_P141302	ZNF18	3.45143	0	Homo sapiens zinc finger protein 18 (ZNF18), mRNA [NM_144680]
A_32_P96036	MEX3A	3.44987	0	PREDICTED: Homo sapiens hypothetical protein LOC92312 (LOC92312), mRNA [XM_044166]
A_24_P320124	NPY5R	3.44721	0	Homo sapiens neuropeptide Y receptor Y5 (NPY5R), mRNA [NM_006174]
A_24_P67918	ZNF396	3.44641	0	Homo sapiens zinc finger protein 396 (ZNF396), mRNA [NM_145756]
A_23_P48610	TMEM55B	3.44559	0	Homo sapiens transmembrane protein 55B (TMEM55B), mRNA [NM_144568]
A_23_P117546	RASSF3	3.44186	0	Homo sapiens cDNA FLJ26410 fis, clone HRT09622. [AK129920]
A_32_P41021	ASXL1	3.4184	1	Homo sapiens additional sex combs like 1 (Drosophila) (ASXL1), mRNA [NM_015338]
A_24_P359771	ASXL2	3.41587	0	additional sex combs like 2 [Source:RefSeq_peptide;Acc:NP_060733] [ENST00000336112]
A_32_P194779	ZBTB34	3.39688	1	Homo sapiens mRNA for KIAA1993 protein. [AB082524]
A_32_P20240	SP3	3.39196	0	Homo sapiens mRNA; cDNA DKFZp686N17231 (from clone DKFZp686N17231). [BX648857]
A_24_P382130	CCDC55	3.38901	0	Homo sapiens coiled-coil domain containing 55 (CCDC55), transcript variant 1, mRNA [NM_032141]
A_23_P66319	BCAR1	3.37983	0	Homo sapiens breast cancer anti-estrogen resistance 1 (BCAR1), mRNA [NM_014567]
A_24_P337796	STK17A	3.3783	1	Homo sapiens serine/threonine kinase 17a (STK17A), mRNA [NM_004760]
A_23_P117743	ASB7	3.37461	0	Homo sapiens ankyrin repeat and SOCS box-containing 7 (ASB7), transcript variant 1, mRNA [NM_024708]
A_23_P152235	IRX3	3.35346	0	Homo sapiens iroquois homeobox protein 3 (IRX3), mRNA [NM_024336]
A_24_P243834	MTERFD1	3.34914	0	Homo sapiens MTERF domain containing 1 (MTERFD1), mRNA [NM_015942]
A_23_P7101	SLBP	3.3486	0	Homo sapiens stem-loop (histone) binding protein (SLBP), mRNA [NM_006527]
A_23_P55256	ZNF652	3.34065	2	Homo sapiens zinc finger protein 652 (ZNF652), mRNA [NM_014897]
A_23_P4294	ZNF232	3.33735	0	Homo sapiens zinc finger protein 232 (ZNF232), mRNA [NM_014519]
A_23_P71752	ZFAND5	3.33319	0	Homo sapiens zinc finger, AN1-type domain 5 (ZFAND5), mRNA [NM_006007]
A_23_P126120	CENPL	3.31775	0	Homo sapiens centromere protein L (CENPL), mRNA [NM_033319]
A_24_P132006	MSX2	3.30726	0	Homo sapiens msh homeobox 2 (MSX2), mRNA [NM_002449]
A_24_P32118	ZFYVE26	3.30688	0	Homo sapiens zinc finger, FYVE domain containing 26 (ZFYVE26), mRNA [NM_015346]
A_23_P339003	C12orf65	3.29771	0	Homo sapiens chromosome 12 open reading frame 65 (C12orf65), mRNA [NM_152269]
A_24_P649624	KIF1B	3.29651	0	Kinesin-like protein KIF1B (Klp). [Source:Uniprot/SWISSPROT;Acc:O60333] [ENST00000377093]
A_24_P289383	CHD7	3.28692	0	Homo sapiens chromodomain helicase DNA binding protein 7 (CHD7), mRNA [NM_017780]
A_23_P432034	CCDC117	3.28128	0	Homo sapiens coiled-coil domain containing 117 (CCDC117), mRNA [NM_173510]
A_23_P141863	ZNF544	3.26338	0	Homo sapiens zinc finger protein 544 (ZNF544), mRNA [NM_014480]
A_23_P350172	RNF169	3.26153	0	RING finger protein 169. [Source:Uniprot/SWISSPROT;Acc:Q8NCN4] [ENST00000299563]
A_24_P203056	BCL7A	3.24826	1	Homo sapiens B-cell CLL/lymphoma 7A (BCL7A), transcript variant 1, mRNA [NM_020993]
A_23_P138099	ABL2	3.23929	1	Homo sapiens v-abl Abelson murine leukemia viral oncogene homolog 2 (arg, Abelson-related gene) (ABL2), transcript variant b, mRNA [NM_007314]
A_32_P148085	TOB1	3.23647	0	Homo sapiens, clone IMAGE:4133978, mRNA. [BC015064]
A_24_P292831	C16orf70	3.23294	0	Homo sapiens chromosome 16 open reading frame 70 (C16orf70), mRNA [NM_025187]
A_23_P159741	BCOR	3.20578	1	Homo sapiens BCL6 co-repressor (BCOR), transcript variant 1, mRNA [NM_017745]
A_24_P300483	C7orf25	3.20113	0	Homo sapiens chromosome 7 open reading frame 25 (C7orf25), mRNA [NM_024054]
A_23_P342053	RBBP6	3.18792	0	Homo sapiens retinoblastoma binding protein 6 (RBBP6), transcript variant 3, mRNA [NM_032626]
A_23_P345707	C15orf42	3.18594	0	Homo sapiens chromosome 15 open reading frame 42 (C15orf42), mRNA [NM_152259]
A_23_P24997	CDK4	3.16849	0	Homo sapiens cyclin-dependent kinase 4 (CDK4), mRNA [NM_000075]
A_23_P218282	ZNF434	3.16721	0	Homo sapiens zinc finger protein 434 (ZNF434), mRNA [NM_017810]
A_23_P112950	ATF7IP	3.15689	1	Homo sapiens activating transcription factor 7 interacting protein (ATF7IP), mRNA [NM_018179]
A_23_P133315	ZNF131	3.15623	0	Homo sapiens zinc finger protein 131 (ZNF131), mRNA [NM_003432]
A_23_P432385	H2AFJ	3.15268	1	Homo sapiens H2A histone family, member J (H2AFJ), transcript variant 1, mRNA [NM_018267]
A_32_P59302	HIVEP3	3.1476	0	human immunodeficiency virus type I enhancer binding protein 3 [Source:RefSeq_peptide;Acc:NP_078779] [ENST00000372583]
A_23_P62840	YRDC	3.14568	2	Homo sapiens yrdC domain containing (E. coli) (YRDC), mRNA [NM_024640]
A_23_P58337	FIP1L1	3.13914	1	Homo sapiens FIP1 like 1 (S. cerevisiae) (FIP1L1), mRNA [NM_030917]
A_23_P433690	ZNF331	3.13231	0	Homo sapiens zinc finger protein 331 (ZNF331), transcript variant 1, mRNA [NM_018555]
A_24_P241792	ZNF160	3.11939	0	Homo sapiens zinc finger protein 160 (ZNF160), transcript variant 2, mRNA [NM_198893]
A_23_P253752	FAM54A	3.10497	0	Homo sapiens family with sequence similarity 54, member A (FAM54A), mRNA [NM_138419]
A_23_P54055	JUB	3.1001	1	Homo sapiens jub, ajuba homolog (Xenopus laevis) (JUB), transcript variant 1, mRNA [NM_032876]
A_32_P142818	DLX1	3.09523	0	Homo sapiens distal-less homeobox 1 (DLX1), transcript variant 1, mRNA [NM_178120]
A_24_P321525	RERG	3.09138	1	Homo sapiens RAS-like, estrogen-regulated, growth inhibitor (RERG), mRNA [NM_032918]
A_24_P400355	C7orf20	3.08637	1	Homo sapiens chromosome 7 open reading frame 20 (C7orf20), mRNA [NM_015949]
A_32_P517749	RPS6KA3	3.08029	0	Homo sapiens ribosomal protein S6 kinase, 90kDa, polypeptide 3 (RPS6KA3), mRNA [NM_004586]
A_23_P46337	C1orf107	3.07903	0	Homo sapiens chromosome 1 open reading frame 107 (C1orf107), mRNA [NM_014388]
A_23_P70660	FAM46A	3.07657	1	Homo sapiens family with sequence similarity 46, member A (FAM46A), mRNA [NM_017633]
A_23_P26729	COIL	3.06921	0	Homo sapiens coilin (COIL), mRNA [NM_004645]
A_23_P353316	SMURF1	3.06905	0	Homo sapiens SMAD specific E3 ubiquitin protein ligase 1 (SMURF1), transcript variant 1, mRNA [NM_020429]
A_23_P129118	PDCD7	3.06544	0	Homo sapiens programmed cell death 7 (PDCD7), mRNA [NM_005707]
A_23_P162739	TSC22D1	3.06438	0	Homo sapiens TSC22 domain family, member 1 (TSC22D1), transcript variant 1, mRNA [NM_183422]
A_23_P87141	CLP1	3.05422	0	Homo sapiens CLP1, cleavage and polyadenylation factor I subunit, homolog (S. cerevisiae) (CLP1), mRNA [NM_006831]
A_24_P350160	RSRC2	3.04826	0	Homo sapiens arginine/serine-rich coiled-coil 2 (RSRC2), transcript variant 2, mRNA [NM_198261]
A_23_P58763	PELO	3.04709	0	Homo sapiens pelota homolog (Drosophila) (PELO), mRNA [NM_015946]
A_24_P151582	TEF	3.04346	0	Homo sapiens thyrotrophic embryonic factor (TEF), mRNA [NM_003216]
A_23_P216476	ZBTB5	3.03724	0	Homo sapiens zinc finger and BTB domain containing 5 (ZBTB5), mRNA [NM_014872]
A_23_P304450	GATA6	3.03203	0	Homo sapiens GATA binding protein 6 (GATA6), mRNA [NM_005257]
A_23_P104188	ELF3	3.02852	0	Homo sapiens E74-like factor 3 (ets domain transcription factor, epithelial-specific ) (ELF3), mRNA [NM_004433]
A_23_P154758	ZNF337	3.02717	0	Homo sapiens zinc finger protein 337 (ZNF337), mRNA [NM_015655]
A_23_P35194	EIF1AX	3.01999	0	Homo sapiens eukaryotic translation initiation factor 1A, X-linked (EIF1AX), mRNA [NM_001412]
A_23_P121141	ASTE1	3.01352	0	Homo sapiens asteroid homolog 1 (Drosophila) (ASTE1), mRNA [NM_014065]
A_24_P53976	GLUL	2.99925	0	Homo sapiens glutamate-ammonia ligase (glutamine synthetase) (GLUL), transcript variant 1, mRNA [NM_002065]
A_24_P21985	FOXJ2	2.99924	0	Homo sapiens forkhead box J2 (FOXJ2), mRNA [NM_018416]
A_32_P134290	ZCCHC2	2.99711	0	Homo sapiens zinc finger, CCHC domain containing 2 (ZCCHC2), mRNA [NM_017742]
A_24_P156288	GZF1	2.99613	0	Homo sapiens GDNF-inducible zinc finger protein 1 (GZF1), mRNA [NM_022482]
A_23_P5550	PUM2	2.99564	0	Homo sapiens pumilio homolog 2 (Drosophila) (PUM2), mRNA [NM_015317]
A_23_P44505	KLF11	2.98041	1	Homo sapiens Kruppel-like factor 11 (KLF11), mRNA [NM_003597]
A_32_P210202	E2F7	2.97836	1	Homo sapiens E2F transcription factor 7 (E2F7), mRNA [NM_203394]
A_23_P54597	RSL1D1	2.97492	0	Homo sapiens ribosomal L1 domain containing 1 (RSL1D1), mRNA [NM_015659]
A_24_P148777	RASSF1	2.97218	0	Homo sapiens Ras association (RalGDS/AF-6) domain family 1 (RASSF1), transcript variant C, mRNA [NM_170713]
A_24_P331882	KIAA1211	2.9677	2	Homo sapiens mRNA; cDNA DKFZp434F117 (from clone DKFZp434F117). [AL133028]
A_23_P14543	ALKBH1	2.96115	0	Homo sapiens alkB, alkylation repair homolog 1 (E. coli) (ALKBH1), transcript variant 1, mRNA [NM_006020]
A_23_P14957	CDR2	2.95856	0	Homo sapiens cerebellar degeneration-related protein 2, 62kDa (CDR2), mRNA [NM_001802]
A_24_P273799	ZNF641	2.94222	0	zinc finger protein 641 [Source:RefSeq_peptide;Acc:NP_689533] [ENST00000301042]
A_23_P88630	BLM	2.94212	0	Homo sapiens Bloom syndrome (BLM), mRNA [NM_000057]
A_23_P37347	SNW1	2.93965	0	Homo sapiens SNW domain containing 1 (SNW1), mRNA [NM_012245]
A_23_P101253	ZNF614	2.93903	0	Homo sapiens zinc finger protein 614 (ZNF614), mRNA [NM_025040]
A_24_P64100	SLC25A37	2.9341	0	Homo sapiens FP15737 mRNA, complete cds. [AF495725]
A_24_P62530	RHOU	2.92293	0	Homo sapiens ras homolog gene family, member U (RHOU), mRNA [NM_021205]
A_23_P69452	DBR1	2.91501	0	Homo sapiens debranching enzyme homolog 1 (S. cerevisiae) (DBR1), mRNA [NM_016216]
A_23_P15944	ELAC1	2.90078	0	Homo sapiens elaC homolog 1 (E. coli) (ELAC1), mRNA [NM_018696]
A_23_P334777	PGBD2	2.89703	4	Homo sapiens piggyBac transposable element derived 2 (PGBD2), transcript variant 1, mRNA [NM_170725]
A_24_P181506	ZNF646	2.89097	0	Homo sapiens zinc finger protein 646 (ZNF646), mRNA [NM_014699]
A_23_P211141	DSCAM	2.88647	1	Homo sapiens Down syndrome cell adhesion molecule (DSCAM), transcript variant 1, mRNA [NM_001389]
A_23_P4353	WSB1	2.86432	1	Homo sapiens WD repeat and SOCS box-containing 1 (WSB1), transcript variant 1, mRNA [NM_015626]
A_23_P146187	RRS1	2.86232	0	Homo sapiens RRS1 ribosome biogenesis regulator homolog (S. cerevisiae) (RRS1), mRNA [NM_015169]
A_23_P251825	IFRD1	2.85945	0	Homo sapiens interferon-related developmental regulator 1 (IFRD1), transcript variant 2, mRNA [NM_001007245]
A_23_P32165	LHX2	2.8554	0	Homo sapiens LIM homeobox 2 (LHX2), mRNA [NM_004789]
A_24_P251661	KCNMB3	2.85148	0	Homo sapiens potassium large conductance calcium-activated channel, subfamily M beta member 3 (KCNMB3), transcript variant 1, mRNA [NM_171828]
A_24_P264664	CHD2	2.85031	0	Homo sapiens chromodomain helicase DNA binding protein 2 (CHD2), transcript variant 1, mRNA [NM_001271]
A_24_P35228	GRHL2	2.84707	0	Homo sapiens grainyhead-like 2 (Drosophila) (GRHL2), mRNA [NM_024915]
A_23_P64808	HOXC13	2.84391	0	Homo sapiens homeobox C13 (HOXC13), mRNA [NM_017410]
A_23_P204958	LATS2	2.83789	0	Homo sapiens LATS, large tumor suppressor, homolog 2 (Drosophila) (LATS2), mRNA [NM_014572]
A_32_P180825	FMN1	2.83568	0	Homo sapiens formin 1, mRNA (cDNA clone IMAGE:4213061). [BC029107]
A_23_P41327	LYAR	2.79891	0	Homo sapiens hypothetical protein FLJ20425 (LYAR), mRNA [NM_017816]
A_23_P201998	WAC	2.7988	0	WW domain-containing adapter protein with coiled-coil. [Source:Uniprot/SWISSPROT;Acc:Q9BTA9] [ENST00000375664]
A_24_P236799	RAB31	2.79303	1	Homo sapiens RAB31, member RAS oncogene family (RAB31), mRNA [NM_006868]
A_23_P122254	NUP153	2.79156	0	Homo sapiens nucleoporin 153kDa (NUP153), mRNA [NM_005124]
A_24_P307175	SMYD4	2.77642	0	Homo sapiens SET and MYND domain containing 4 (SMYD4), mRNA [NM_052928]
A_23_P112412	TEX10	2.77611	0	Homo sapiens testis expressed 10 (TEX10), mRNA [NM_017746]
A_24_P181149	BBS10	2.77165	0	Homo sapiens Bardet-Biedl syndrome 10 (BBS10), mRNA [NM_024685]
A_23_P85218	SOX3	2.76207	0	Homo sapiens SRY (sex determining region Y)-box 3 (SOX3), mRNA [NM_005634]
A_23_P167263	PHF17	2.75101	3	Homo sapiens PHD finger protein 17 (PHF17), transcript variant L, mRNA [NM_199320]
A_23_P403521	C7orf36	2.74969	0	Homo sapiens chromosome 7 open reading frame 36 (C7orf36), mRNA [NM_020192]
A_23_P148807	CDC7	2.74818	0	Homo sapiens cell division cycle 7 homolog (S. cerevisiae) (CDC7), mRNA [NM_003503]
A_23_P106887	FUS	2.69631	0	Homo sapiens fusion (involved in t(12;16) in malignant liposarcoma) (FUS), mRNA [NM_004960]
A_23_P132365	LDOC1L	2.6871	0	Homo sapiens leucine zipper, down-regulated in cancer 1-like (LDOC1L), mRNA [NM_032287]
A_23_P46507	BOLA1	2.67771	0	Homo sapiens bolA homolog 1 (E. coli) (BOLA1), mRNA [NM_016074]
A_23_P67771	BARD1	2.67703	0	Homo sapiens BRCA1 associated RING domain 1 (BARD1), mRNA [NM_000465]
A_24_P305570	RIN2	2.67428	0	Homo sapiens Ras and Rab interactor 2 (RIN2), mRNA [NM_018993]
A_23_P110076	WDR53	2.67186	0	Homo sapiens WD repeat domain 53 (WDR53), mRNA [NM_182627]
A_32_P151875	ZNF398	2.66961	0	Homo sapiens zinc finger protein 398 (ZNF398), transcript variant 2, mRNA [NM_020781]
A_23_P54179	ZNF410	2.66391	0	Homo sapiens zinc finger protein 410 (ZNF410), mRNA [NM_021188]
A_23_P58009	C3orf52	2.66254	0	Homo sapiens chromosome 3 open reading frame 52 (C3orf52), mRNA [NM_024616]
A_23_P167313	RNF4	2.65739	0	Homo sapiens ring finger protein 4 (RNF4), mRNA [NM_002938]
A_24_P345193	SPEN	2.65666	0	Homo sapiens spen homolog, transcriptional regulator (Drosophila) (SPEN), mRNA [NM_015001]
A_23_P211864	RPP14	2.65454	1	Homo sapiens ribonuclease P 14kDa subunit (RPP14), mRNA [NM_007042]
A_23_P149496	XKR8	2.65253	0	Homo sapiens XK, Kell blood group complex subunit-related family, member 8 (XKR8), mRNA [NM_018053]
A_24_P66780	FAM83B	2.65033	0	Homo sapiens family with sequence similarity 83, member B (FAM83B), mRNA [NM_001010872]
A_32_P115947	GTPBP4	2.64127	0	Nucleolar GTP-binding protein 1 (Chronic renal failure gene protein) (GTP-binding protein NGB). [Source:Uniprot/SWISSPROT;Acc:Q9BZE4] [ENST00000381391]
A_24_P70117	DTWD1	2.63919	2	Homo sapiens DTW domain containing 1 (DTWD1), mRNA [NM_020234]
A_23_P23303	EXO1	2.63786	0	Homo sapiens exonuclease 1 (EXO1), transcript variant 3, mRNA [NM_003686]
A_23_P68059	PCGF1	2.63766	0	Homo sapiens polycomb group ring finger 1 (PCGF1), mRNA [NM_032673]
A_24_P342328	ZNF710	2.63661	0	Homo sapiens mRNA for FLJ00306 protein. [AK160373]
A_32_P72341	TRIM59	2.63382	0	Homo sapiens tripartite motif-containing 59 (TRIM59), mRNA [NM_173084]
A_23_P78554	FBXL12	2.63175	0	Homo sapiens F-box and leucine-rich repeat protein 12 (FBXL12), mRNA [NM_017703]
A_23_P151018	LEMD3	2.63037	2	Homo sapiens LEM domain containing 3 (LEMD3), mRNA [NM_014319]
A_23_P66563	C17orf71	2.62982	0	Homo sapiens chromosome 17 open reading frame 71 (C17orf71), mRNA [NM_018149]
A_24_P379750	MXD1	2.62369	0	Homo sapiens MAX dimerization protein 1 (MXD1), mRNA [NM_002357]
A_23_P6624	UMPS	2.6176	1	Homo sapiens uridine monophosphate synthetase (orotate phosphoribosyl transferase and orotidine-5-decarboxylase) (UMPS), mRNA [NM_000373]
A_23_P383132	HIC2	2.60939	1	Homo sapiens hypermethylated in cancer 2 (HIC2), mRNA [NM_015094]
A_23_P52727	NAV2	2.60597	0	Homo sapiens neuron navigator 2 (NAV2), transcript variant 1, mRNA [NM_182964]
A_23_P306933	PPTC7	2.60495	1	Homo sapiens PTC7 protein phosphatase homolog (S. cerevisiae) (PPTC7), mRNA [NM_139283]
A_24_P49190	C17orf58	2.60297	0	Homo sapiens chromosome 17 open reading frame 58 (C17orf58), transcript variant 1, mRNA [NM_181655]
A_23_P86706	ZRANB1	2.59882	4	Homo sapiens zinc finger, RAN-binding domain containing 1 (ZRANB1), mRNA [NM_017580]
A_23_P78209	MAFG	2.59829	2	Homo sapiens v-maf musculoaponeurotic fibrosarcoma oncogene homolog G (avian) (MAFG), transcript variant 1, mRNA [NM_002359]
A_23_P133095	RAPGEF2	2.59231	0	Homo sapiens mRNA for KIAA0313 gene, partial cds. [AB002311]
A_23_P83714	ZNF707	2.58595	0	Homo sapiens zinc finger protein 707 (ZNF707), mRNA [NM_173831]
A_24_P566932	NBPF1	2.57982	0	Homo sapiens cDNA FLJ41266 fis, clone BRAMY2035869. [AK123260]
A_24_P399083	TXNL4B	2.57345	0	Homo sapiens thioredoxin-like 4B (TXNL4B), mRNA [NM_017853]
A_24_P658584	SASH1	2.55784	0	Homo sapiens SAM and SH3 domain containing 1 (SASH1), mRNA [NM_015278]
A_23_P59375	ID4	2.5565	0	Homo sapiens inhibitor of DNA binding 4, dominant negative helix-loop-helix protein (ID4), mRNA [NM_001546]
A_23_P103414	YTHDF2	2.5527	0	Homo sapiens YTH domain family, member 2 (YTHDF2), mRNA [NM_016258]
A_24_P320759	PRKRIP1	2.54511	0	Homo sapiens PRKR interacting protein 1 (IL11 inducible) (PRKRIP1), mRNA [NM_024653]
A_23_P88580	ARID3B	2.54463	0	Homo sapiens AT rich interactive domain 3B (BRIGHT-like) (ARID3B), mRNA [NM_006465]
A_23_P356021	FANCB	2.54446	0	Homo sapiens Fanconi anemia, complementation group B (FANCB), transcript variant 2, mRNA [NM_152633]
A_23_P502882	CBFA2T2	2.54183	1	Homo sapiens core-binding factor, runt domain, alpha subunit 2; translocated to, 2 (CBFA2T2), transcript variant 2, mRNA [NM_005093]
A_23_P100196	USP10	2.54168	0	Homo sapiens ubiquitin specific peptidase 10 (USP10), mRNA [NM_005153]
A_23_P202458	ZNF22	2.54152	0	Homo sapiens zinc finger protein 22 (KOX 15) (ZNF22), mRNA [NM_006963]
A_23_P117734	LYSMD4	2.52901	0	Homo sapiens LysM, putative peptidoglycan-binding, domain containing 4 (LYSMD4), mRNA [NM_152449]
A_24_P100551	SH3RF1	2.52804	0	Homo sapiens SH3 domain containing ring finger 1 (SH3RF1), mRNA [NM_020870]
A_23_P69121	SIAH2	2.52714	0	Homo sapiens seven in absentia homolog 2 (Drosophila) (SIAH2), mRNA [NM_005067]
A_23_P2990	CEBPE	2.5266	0	Homo sapiens CCAAT/enhancer binding protein (C/EBP), epsilon (CEBPE), mRNA [NM_001805]
A_23_P370005	RIPK1	2.52506	0	Homo sapiens receptor (TNFRSF)-interacting serine-threonine kinase 1 (RIPK1), mRNA [NM_003804]
A_23_P92230	TSC22D2	2.52386	2	Homo sapiens TSC22 domain family, member 2 (TSC22D2), mRNA [NM_014779]
A_23_P204536	SENP1	2.52345	1	Homo sapiens SUMO1/sentrin specific peptidase 1 (SENP1), mRNA [NM_014554]
A_23_P502832	RBM12	2.52162	0	Homo sapiens RNA binding motif protein 12 (RBM12), transcript variant 1, mRNA [NM_006047]
A_23_P142407	ZNF101	2.51941	0	Homo sapiens zinc finger protein 101 (ZNF101), mRNA [NM_033204]
A_23_P128215	SOCS2	2.51772	0	Homo sapiens suppressor of cytokine signaling 2 (SOCS2), mRNA [NM_003877]
A_23_P86731	ZNF239	2.51493	0	Homo sapiens zinc finger protein 239 (ZNF239), mRNA [NM_005674]
A_24_P228637	SETD4	2.5127	0	Homo sapiens SET domain containing 4 (SETD4), transcript variant 3, mRNA [NM_001007259]
A_23_P3193	GOLGA5	2.51214	0	Homo sapiens golgi autoantigen, golgin subfamily a, 5 (GOLGA5), mRNA [NM_005113]
A_23_P98884	RNF41	2.50009	0	Homo sapiens ring finger protein 41 (RNF41), transcript variant 2, mRNA [NM_194358]
A_23_P161474	MCM10	2.49343	1	Homo sapiens MCM10 minichromosome maintenance deficient 10 (S. cerevisiae) (MCM10), transcript variant 1, mRNA [NM_182751]
A_23_P300781	CNOT4	2.49094	0	Homo sapiens CCR4-NOT transcription complex, subunit 4 (CNOT4), transcript variant 1, mRNA [NM_013316]
A_32_P105712	TUBGCP3	2.49075	1	Homo sapiens tubulin, gamma complex associated protein 3 (TUBGCP3), mRNA [NM_006322]
A_23_P93562	SESN1	2.48921	0	Homo sapiens sestrin 1 (SESN1), mRNA [NM_014454]
A_23_P103661	YY1AP1	2.48168	0	Homo sapiens YY1 associated protein 1 (YY1AP1), transcript variant 2, mRNA [NM_139118]
A_23_P154643	BMP7	2.48005	2	Bone morphogenetic protein 7 precursor (BMP-7) (Osteogenic protein 1) (OP-1) (Eptotermin alfa). [Source:Uniprot/SWISSPROT;Acc:P18075] [ENST00000371291]
A_23_P356616	ABTB2	2.47866	0	Homo sapiens ankyrin repeat and BTB (POZ) domain containing 2 (ABTB2), mRNA [NM_145804]
A_23_P387523	ZBTB40	2.47289	0	Zinc finger and BTB domain-containing protein 40. [Source:Uniprot/SWISSPROT;Acc:Q9NUA8] [ENST00000374651]
A_32_P75284	KATNAL1	2.47187	4	Homo sapiens katanin p60 subunit A-like 1 (KATNAL1), transcript variant 1, mRNA [NM_032116]
A_23_P163278	PARP16	2.4642	0	Homo sapiens poly (ADP-ribose) polymerase family, member 16 (PARP16), mRNA [NM_017851]
A_24_P27373	PLDN	2.46315	3	Homo sapiens pallidin homolog (mouse) (PLDN), mRNA [NM_012388]
A_23_P12896	FANCF	2.46029	0	Homo sapiens Fanconi anemia, complementation group F (FANCF), mRNA [NM_022725]
A_23_P101281	ZNF587	2.4555	2	Homo sapiens zinc finger protein 587 (ZNF587), mRNA [NM_032828]
A_23_P154675	SNRPB	2.45418	0	Homo sapiens small nuclear ribonucleoprotein polypeptides B and B1 (SNRPB), transcript variant 1, mRNA [NM_198216]
A_23_P320578	RGS16	2.45385	2	Homo sapiens regulator of G-protein signalling 16 (RGS16), mRNA [NM_002928]
A_24_P356406	PAFAH1B1	2.45237	0	Homo sapiens platelet-activating factor acetylhydrolase, isoform Ib, alpha subunit 45kDa (PAFAH1B1), mRNA [NM_000430]
A_32_P151800	FAM72A	2.44868	2	Homo sapiens family with sequence similarity 72, member A (FAM72A), mRNA [NM_207418]
A_24_P787947	YPEL2	2.44558	0	Homo sapiens yippee-like 2 (Drosophila) (YPEL2), mRNA [NM_001005404]
A_24_P35169	GATAD1	2.44305	1	Homo sapiens GATA zinc finger domain containing 1 (GATAD1), mRNA [NM_021167]
A_23_P76749	GALNTL1	2.4425	0	Homo sapiens UDP-N-acetyl-alpha-D-galactosamine:polypeptide N-acetylgalactosaminyltransferase-like 1 (GALNTL1), mRNA [NM_020692]
A_24_P335358	PUS1	2.43852	0	Homo sapiens pseudouridylate synthase 1 (PUS1), transcript variant 1, mRNA [NM_025215]
A_23_P203564	ZNF143	2.43657	1	Homo sapiens zinc finger protein 143 (ZNF143), mRNA [NM_003442]
A_23_P160537	C1orf135	2.43655	0	Homo sapiens chromosome 1 open reading frame 135 (C1orf135), mRNA [NM_024037]
A_23_P32938	DDX10	2.434	1	Homo sapiens DEAD (Asp-Glu-Ala-Asp) box polypeptide 10 (DDX10), mRNA [NM_004398]
A_23_P14636	MFAP1	2.43292	0	Homo sapiens microfibrillar-associated protein 1 (MFAP1), mRNA [NM_005926]
A_23_P5974	ZSWIM1	2.43195	0	Homo sapiens zinc finger, SWIM-type containing 1 (ZSWIM1), mRNA [NM_080603]
A_23_P65217	TGDS	2.42911	1	Homo sapiens TDP-glucose 4,6-dehydratase (TGDS), mRNA [NM_014305]
A_23_P395374	HIST1H4D	2.42837	0	Homo sapiens histone cluster 1, H4d (HIST1H4D), mRNA [NM_003539]
A_23_P167905	DUSP22	2.42694	0	Homo sapiens cDNA FLJ20376 fis, clone HUV01087. [AK000383]
A_23_P141636	EIF4A3	2.42673	0	Homo sapiens eukaryotic translation initiation factor 4A, isoform 3 (EIF4A3), mRNA [NM_014740]
A_24_P924591	VEZF1	2.42138	0	Homo sapiens vascular endothelial zinc finger 1 (VEZF1), mRNA [NM_007146]
A_23_P27346	SMAD4	2.41999	0	Homo sapiens SMAD family member 4 (SMAD4), mRNA [NM_005359]
A_24_P377225	USP46	2.4162	1	Homo sapiens ubiquitin specific peptidase 46 (USP46), mRNA [NM_022832]
A_24_P413884	CENPA	2.41097	0	Homo sapiens centromere protein A (CENPA), transcript variant 1, mRNA [NM_001809]
A_23_P10815	PUM1	2.40255	0	Homo sapiens pumilio homolog 1 (Drosophila) (PUM1), transcript variant 2, mRNA [NM_014676]
A_23_P259071	AREG	2.40082	2	Homo sapiens amphiregulin (schwannoma-derived growth factor) (AREG), mRNA [NM_001657]
A_23_P338519	NKIRAS1	2.39549	0	Homo sapiens NFKB inhibitor interacting Ras-like 1 (NKIRAS1), mRNA [NM_020345]
A_23_P64669	ZCCHC8	2.39293	0	Homo sapiens zinc finger, CCHC domain containing 8 (ZCCHC8), mRNA [NM_017612]
A_23_P115124	TRIM11	2.39224	0	Homo sapiens tripartite motif-containing 11 (TRIM11), mRNA [NM_145214]
A_23_P161156	ZNF438	2.38799	0	Homo sapiens zinc finger protein 438 (ZNF438), mRNA [NM_182755]
A_23_P118246	GINS2	2.38099	0	Homo sapiens GINS complex subunit 2 (Psf2 homolog) (GINS2), mRNA [NM_016095]
A_23_P152136	GINS3	2.37864	0	Homo sapiens GINS complex subunit 3 (Psf3 homolog) (GINS3), mRNA [NM_022770]
A_23_P255215	RP9	2.37249	1	Homo sapiens retinitis pigmentosa 9 (autosomal dominant) (RP9), mRNA [NM_203288]
A_32_P34387	SPATA7	2.37062	0	Homo sapiens spermatogenesis associated 7 (SPATA7), transcript variant 1, mRNA [NM_018418]
A_23_P100420	ZCCHC14	2.36027	1	Homo sapiens zinc finger, CCHC domain containing 14 (ZCCHC14), mRNA [NM_015144]
A_23_P215208	FIGNL1	2.35655	0	Homo sapiens fidgetin-like 1 (FIGNL1), transcript variant 2, mRNA [NM_022116]
A_23_P143016	ARID5A	2.35544	0	Homo sapiens AT rich interactive domain 5A (MRF1-like) (ARID5A), transcript variant 2, mRNA [NM_006673]
A_23_P79416	FBXO11	2.35084	0	Homo sapiens F-box protein 11 (FBXO11), transcript variant 1, mRNA [NM_025133]
A_24_P345131	LRRC8B	2.34749	1	Leucine-rich repeat-containing protein 8B (T-cell activation leucine repeat-rich protein). [Source:Uniprot/SWISSPROT;Acc:Q6P9F7] [ENST00000330947]
A_23_P250118	HSPBAP1	2.34401	0	Homo sapiens HSPB (heat shock 27kDa) associated protein 1 (HSPBAP1), mRNA [NM_024610]
A_23_P110569	TRIM36	2.33679	1	Homo sapiens tripartite motif-containing 36 (TRIM36), transcript variant 1, mRNA [NM_018700]
A_24_P371399	C3orf58	2.33474	2	Homo sapiens chromosome 3 open reading frame 58 (C3orf58), mRNA [NM_173552]
A_23_P212213	THUMPD3	2.32747	0	Homo sapiens THUMP domain containing 3 (THUMPD3), mRNA [NM_015453]
A_23_P85188	ARMCX5	2.32711	0	Homo sapiens armadillo repeat containing, X-linked 5 (ARMCX5), mRNA [NM_022838]
A_23_P413193	C10orf78	2.32641	0	Homo sapiens chromosome 10 open reading frame 78 (C10orf78), transcript variant 2, mRNA [NM_145247]
A_23_P201963	PARD3	2.32589	0	Homo sapiens atypical PKC isotype-specific interacting protein long variant mRNA, complete cds. [AF196185]
A_32_P514790	UNK	2.32315	0	Homo sapiens unkempt homolog (Drosophila) (UNK), mRNA [NM_001080419]
A_23_P502553	TRIM35	2.32163	0	Homo sapiens tripartite motif-containing 35 (TRIM35), transcript variant 2, mRNA [NM_171982]
A_24_P359545	RBMXL1	2.32022	0	Homo sapiens RNA binding motif protein, X-linked-like 1 (RBMXL1), mRNA [NM_019610]
A_23_P144944	SMAD5	2.31351	0	Homo sapiens SMAD family member 5 (SMAD5), transcript variant 2, mRNA [NM_001001419]
A_23_P18276	RBM5	2.31261	0	Homo sapiens RNA binding motif protein 5 (RBM5), mRNA [NM_005778]
A_23_P3424	RPP25	2.30945	0	Homo sapiens ribonuclease P 25kDa subunit (RPP25), mRNA [NM_017793]
A_23_P157726	DENND4C	2.29951	2	Homo sapiens DENN/MADD domain containing 4C (DENND4C), mRNA [NM_017925]
A_23_P45970	C1orf109	2.29529	1	Homo sapiens chromosome 1 open reading frame 109 (C1orf109), mRNA [NM_017850]
A_23_P82474	TWISTNB	2.28643	0	Homo sapiens TWIST neighbor (TWISTNB), mRNA [NM_001002926]
A_24_P639505	STX6	2.2803	0	Homo sapiens syntaxin 6 (STX6), mRNA [NM_005819]
A_24_P304636	RPS6KA5	2.27531	0	Homo sapiens ribosomal protein S6 kinase, 90kDa, polypeptide 5 (RPS6KA5), transcript variant 1, mRNA [NM_004755]
A_23_P97394	BCAR3	2.27119	0	Homo sapiens breast cancer anti-estrogen resistance 3 (BCAR3), mRNA [NM_003567]
A_23_P137578	FBXO28	2.26629	0	Homo sapiens F-box protein 28 (FBXO28), mRNA [NM_015176]
A_32_P120895	LYSMD2	2.26278	1	Homo sapiens LysM, putative peptidoglycan-binding, domain containing 2 (LYSMD2), mRNA [NM_153374]
A_23_P120594	ACSS1	2.2623	0	Homo sapiens acyl-CoA synthetase short-chain family member 1 (ACSS1), nuclear gene encoding mitochondrial protein, mRNA [NM_032501]
A_23_P113803	KATNA1	2.24444	0	Homo sapiens katanin p60 (ATPase-containing) subunit A 1 (KATNA1), mRNA [NM_007044]
A_23_P52552	BAG3	2.23731	0	Homo sapiens BCL2-associated athanogene 3 (BAG3), mRNA [NM_004281]
A_23_P55107	ULK2	2.23676	1	Homo sapiens unc-51-like kinase 2 (C. elegans) (ULK2), mRNA [NM_014683]
A_23_P38677	SLMO1	2.23244	0	Homo sapiens slowmo homolog 1 (Drosophila) (SLMO1), mRNA [NM_006553]
A_24_P18621	AEBP2	2.23145	1	Homo sapiens AE binding protein 2 (AEBP2), mRNA [NM_153207]
A_23_P46333	MTF2	2.22856	0	Homo sapiens metal response element binding transcription factor 2 (MTF2), mRNA [NM_007358]
A_23_P251574	KLHL24	2.22524	0	Homo sapiens kelch-like 24 (Drosophila) (KLHL24), mRNA [NM_017644]
A_23_P202594	C10orf119	2.22368	0	Homo sapiens chromosome 10 open reading frame 119 (C10orf119), mRNA [NM_024834]
A_23_P38181	GGA3	2.21882	0	Homo sapiens golgi associated, gamma adaptin ear containing, ARF binding protein 3 (GGA3), transcript variant long, mRNA [NM_138619]
A_24_P330366	RCOR1	2.20986	1	Homo sapiens REST corepressor 1 (RCOR1), mRNA [NM_015156]
A_24_P287941	PSMC3IP	2.20946	1	Homo sapiens PSMC3 interacting protein (PSMC3IP), transcript variant 1, mRNA [NM_013290]
A_23_P41917	HOMER1	2.20868	1	Homo sapiens homer homolog 1 (Drosophila) (HOMER1), mRNA [NM_004272]
A_23_P88602	MEIS2	2.20825	0	Homo sapiens Meis homeobox 2 (MEIS2), transcript variant a, mRNA [NM_170677]
A_32_P47643	FAM110C	2.20748	0	Homo sapiens mRNA; cDNA DKFZp586L2424 (from clone DKFZp586L2424). [AL137761]
A_23_P161297	OGDHL	2.20586	0	Homo sapiens oxoglutarate dehydrogenase-like (OGDHL), mRNA [NM_018245]
A_23_P350886	KIAA0240	2.20465	2	Homo sapiens KIAA0240 (KIAA0240), mRNA [NM_015349]
A_23_P213745	CXCL14	2.19706	0	Homo sapiens chemokine (C-X-C motif) ligand 14 (CXCL14), mRNA [NM_004887]
A_23_P110846	CNOT8	2.19537	0	Homo sapiens CCR4-NOT transcription complex, subunit 8 (CNOT8), mRNA [NM_004779]
A_23_P318904	SERTAD4	2.19213	0	Homo sapiens SERTA domain containing 4 (SERTAD4), mRNA [NM_019605]
A_23_P63999	CUGBP1	2.19177	0	Homo sapiens mRNA for CUGBP1 variant protein, partial cds, clone: fk00577. [AB210019]
A_23_P213247	FBXL5	2.1874	0	Homo sapiens F-box and leucine-rich repeat protein 5 (FBXL5), transcript variant 2, mRNA [NM_033535]
A_32_P4403	C16orf72	2.18664	0	Homo sapiens chromosome 16 open reading frame 72 (C16orf72), mRNA [NM_014117]
A_24_P355944	EFNB2	2.1739	2	Homo sapiens ephrin-B2 (EFNB2), mRNA [NM_004093]
A_32_P103633	MCM2	2.16401	0	Homo sapiens MCM2 minichromosome maintenance deficient 2, mitotin (S. cerevisiae) (MCM2), mRNA [NM_004526]
A_23_P88362	PPIL5	2.16398	0	Homo sapiens peptidylprolyl isomerase (cyclophilin)-like 5 (PPIL5), transcript variant 1, mRNA [NM_152329]
A_32_P183609	ASB1	2.16156	4	Homo sapiens ankyrin repeat and SOCS box-containing 1 (ASB1), mRNA [NM_001040445]
A_23_P90612	MCM6	2.16081	0	Homo sapiens minichromosome maintenance deficient 6 homolog (S. cerevisiae) (MCM6), mRNA [NM_005915]
A_23_P214766	HIVEP2	2.16034	1	Homo sapiens human immunodeficiency virus type I enhancer binding protein 2 (HIVEP2), mRNA [NM_006734]
A_23_P124661	ATXN2L	2.15737	1	Homo sapiens ataxin 2-like (ATXN2L), transcript variant B, mRNA [NM_145714]
A_23_P368278	FCHSD2	2.15605	1	Homo sapiens FCH and double SH3 domains 2 (FCHSD2), mRNA [NM_014824]
A_24_P36425	YTHDF1	2.15217	0	Homo sapiens YTH domain family, member 1 (YTHDF1), mRNA [NM_017798]
A_24_P347704	CTCF	2.14462	0	Homo sapiens CCCTC-binding factor (zinc finger protein) (CTCF), mRNA [NM_006565]
A_23_P338952	S100PBP	2.14439	0	Homo sapiens S100P binding protein (S100PBP), transcript variant 1, mRNA [NM_022753]
A_24_P37253	LYPD6	2.14399	2	Homo sapiens LY6/PLAUR domain containing 6 (LYPD6), mRNA [NM_194317]
A_32_P192545	TCEAL6	2.14347	1	Homo sapiens transcription elongation factor A (SII)-like 6 (TCEAL6), mRNA [NM_001006938]
A_23_P89543	KIAA0753	2.14084	0	Homo sapiens KIAA0753 (KIAA0753), mRNA [NM_014804]
A_23_P423864	PHC2	2.14004	0	Homo sapiens polyhomeotic homolog 2 (Drosophila) (PHC2), transcript variant 1, mRNA [NM_198040]
A_23_P12336	PRMT6	2.13271	0	Homo sapiens protein arginine methyltransferase 6 (PRMT6), mRNA [NM_018137]
A_23_P163428	PPCDC	2.131	0	Homo sapiens phosphopantothenoylcysteine decarboxylase (PPCDC), mRNA [NM_021823]
A_23_P91827	MINA	2.12162	1	Homo sapiens MYC induced nuclear antigen (MINA), transcript variant 3, mRNA [NM_032778]
A_23_P7033	MAGEF1	2.11752	0	Homo sapiens melanoma antigen family F, 1 (MAGEF1), mRNA [NM_022149]
A_32_P75122	FAM58A	2.11296	0	Homo sapiens family with sequence similarity 58, member A (FAM58A), mRNA [NM_152274]
A_23_P59657	CUL1	2.10983	0	Homo sapiens cullin 1 (CUL1), mRNA [NM_003592]
A_24_P261083	OSGIN2	2.10893	2	Homo sapiens oxidative stress induced growth inhibitor family member 2 (OSGIN2), mRNA [NM_004337]
A_23_P372925	KIAA1737	2.10772	0	Homo sapiens KIAA1737 (KIAA1737), mRNA [NM_033426]
A_23_P205841	MYO9A	2.10515	1	Homo sapiens myosin IXA (MYO9A), mRNA [NM_006901]
A_23_P215449	BAZ1B	2.10435	0	Homo sapiens bromodomain adjacent to zinc finger domain, 1B (BAZ1B), mRNA [NM_032408]
A_23_P42096	MAP3K4	2.10346	0	Homo sapiens mitogen-activated protein kinase kinase kinase 4 (MAP3K4), transcript variant 1, mRNA [NM_005922]
A_24_P385585	TMEM18	2.10308	0	Homo sapiens transmembrane protein 18 (TMEM18), mRNA [NM_152834]
A_24_P270728	NUPR1	2.10224	0	Homo sapiens nuclear protein 1 (NUPR1), transcript variant 2, mRNA [NM_012385]
A_24_P79955	RBM8A	2.09981	0	Homo sapiens RNA binding motif protein 8A (RBM8A), mRNA [NM_005105]
A_24_P126305	ZNF500	2.09948	0	Homo sapiens zinc finger protein 500 (ZNF500), mRNA [NM_021646]
A_23_P117928	BAHD1	2.09003	0	Homo sapiens bromo adjacent homology domain containing 1 (BAHD1), mRNA [NM_014952]
A_23_P55073	NOL11	2.08758	0	Homo sapiens nucleolar protein 11 (NOL11), mRNA [NM_015462]
A_24_P944383	WWTR1	2.08622	0	Homo sapiens mRNA; cDNA DKFZp586I1419 (from clone DKFZp586I1419); partial cds. [AL050107]
A_24_P294703	PRRC1	2.08346	0	Homo sapiens proline-rich coiled-coil 1 (PRRC1), mRNA [NM_130809]
A_23_P135878	SPIRE1	2.07837	1	Homo sapiens spire homolog 1 (Drosophila) (SPIRE1), mRNA [NM_020148]
A_23_P160449	PPP1R15B	2.07631	0	Homo sapiens protein phosphatase 1, regulatory (inhibitor) subunit 15B (PPP1R15B), mRNA [NM_032833]
A_23_P122674	PAK1IP1	2.07451	0	Homo sapiens PAK1 interacting protein 1 (PAK1IP1), mRNA [NM_017906]
A_23_P92154	MBD4	2.06797	0	Homo sapiens methyl-CpG binding domain protein 4 (MBD4), mRNA [NM_003925]
A_23_P81248	TAF7	2.06507	0	Homo sapiens TAF7 RNA polymerase II, TATA box binding protein (TBP)-associated factor, 55kDa (TAF7), mRNA [NM_005642]
A_32_P15464	TMEM68	2.05927	0	Homo sapiens transmembrane protein 68 (TMEM68), mRNA [NM_152417]
A_23_P305723	MIER1	2.04936	0	Homo sapiens mesoderm induction early response 1 homolog (Xenopus laevis) (MIER1), transcript variant 1, mRNA [NM_020948]
A_23_P162525	UTP20	2.04665	0	Homo sapiens UTP20, small subunit (SSU) processome component, homolog (yeast) (UTP20), mRNA [NM_014503]
A_23_P128396	RNF34	2.04324	0	Homo sapiens ring finger protein 34 (RNF34), transcript variant 1, mRNA [NM_194271]
A_24_P318457	E2F4	2.04303	0	Homo sapiens E2F transcription factor 4, p107/p130-binding (E2F4), mRNA [NM_001950]
A_23_P500734	POGZ	2.03899	0	Homo sapiens pogo transposable element with ZNF domain (POGZ), transcript variant 1, mRNA [NM_015100]
A_23_P81770	PTP4A1	2.03468	0	Homo sapiens protein tyrosine phosphatase type IVA, member 1 (PTP4A1), mRNA [NM_003463]
A_23_P323943	SLC5A12	2.0343	3	Homo sapiens solute carrier family 5 (sodium/glucose cotransporter), member 12 (SLC5A12), transcript variant 2, mRNA [NM_178498]
A_23_P99285	GPR19	2.03021	0	Homo sapiens G protein-coupled receptor 19 (GPR19), mRNA [NM_006143]
A_23_P127186	TACC2	2.02992	0	Homo sapiens transforming, acidic coiled-coil containing protein 2 (TACC2), transcript variant 1, mRNA [NM_206862]
A_23_P107763	ZNF266	2.02327	0	Homo sapiens zinc finger protein 266 (ZNF266), mRNA [NM_006631]
A_24_P363477	FTSJ2	2.02018	0	Homo sapiens FtsJ homolog 2 (E. coli) (FTSJ2), mRNA [NM_013393]
A_24_P21727	C11orf57	2.01678	1	Homo sapiens chromosome 11 open reading frame 57 (C11orf57), transcript variant 1, mRNA [NM_018195]
A_23_P138796	AMOTL1	2.01378	1	Homo sapiens angiomotin like 1 (AMOTL1), mRNA [NM_130847]
A_23_P52311	TAF5	2.00495	0	Homo sapiens TAF5 RNA polymerase II, TATA box binding protein (TBP)-associated factor, 100kDa (TAF5), mRNA [NM_006951]
A_32_P58606	ONECUT2	2.00459	1	Homo sapiens one cut domain, family member 2 (ONECUT2), mRNA [NM_004852]
A_24_P67946	NUDT4	2.00446	0	Homo sapiens nudix (nucleoside diphosphate linked moiety X)-type motif 4 (NUDT4), transcript variant 2, mRNA [NM_199040]
A_24_P261259	PFKFB3	2.00353	2	Homo sapiens 6-phosphofructo-2-kinase/fructose-2,6-biphosphatase 3 (PFKFB3), mRNA [NM_004566]
A_23_P376759	DUSP11	2.00311	0	Homo sapiens dual specificity phosphatase 11 (RNA/RNP complex 1-interacting) (DUSP11), mRNA [NM_003584]
A_23_P329768	GREB1	2.00266	0	Homo sapiens GREB1 protein (GREB1), transcript variant a, mRNA [NM_014668]
